# Supplementary material for: Macroevolutionary diversity of traits and genomes in the model yeast genus Saccharomyces
Source: Nat Commun. 2023 Feb 8;14:690. doi: 10.1038/s41467-023-36139-2 (PMC9908912; doi:10.1038/s41467-023-36139-2)
Supplement: Supplementary file 3 — Supplementary Data 1 [file 41467_2023_36139_MOESM3_ESM.xlsx]

## Sheet: StrainInfo
Supplementary Data 1. List of strains used in this study.				→RIght columns indicate the strains used in each figure/analysis																												Maps	COX2 barplot by biogeographic realm	Host (H) & substrate (S) barplots	COX2 network	Mitochondrial CDS phylonetwork	Polymorphisms, genetic distance	Amino acid identity (BUSCO protein annotation)	ASTRAL/BUCKy tree & phylonetwork of representative strains (YGAP gene annotation)	Schematic & completed tree of phenotyped strains (Common BUSCO genes)	Biomass in 2% galactose	COX3 network	Mitochondrial individual CDS phylonetworks
																																											Supplementary Fig. 4
Strain Name	PYCC Code	Haplotype COX2	Haplotype COX3	Species	Other designation 1	Other designation 2	Other designation 3	Other designation 4	Other designation 5	Other designation 6	Lineage based on COX2 and/or COX3	Lineage based on nuclear data	Subpopulation	Host	Substrate	Wild/Anthropic	Address	City national park	State/province	Country of isolation	Continent	Biogeographic realm	Latitude	Longitude	Altitude	Data collection	Sample shared by	Strain isolated by	Reference	Paper population genomics	Paper COX2	Figure 1A, Supplementary Fig. 1	Figure 1B	Figure 1C, Supplementary Fig. 2	Figure 2A	Figure 2B	Figure 3A,C	Figure 3B	Figure 4A, Supplementary Fig. 14A	Figures 4B, 5 Supplementary Data 6	Figure 6B	Supplementary Fig. 3	A (COX2)	B (COX3)	C (15S rRNA)	D (COX1)	E (ATP6)	F (COB)	G (21S rRNA)
273614X		Hap_3	Hap_4	Saccharomyces cerevisiae	NCYC3585 (haploid derivative)	YJM1450						Admixture		Homo sapiens	faeces	Anthropic			Newcastle	UK	Europe	Paleartic	54.9771	-1.61421					Liti et al. 2009/Strope et al 2015	Liti et al. 2009	Peris et al 2017		X	H
95-7-1D	PYCC 7948	Hap_17	Hap_1	Saccharomyces paradoxus	yHDPN151							America B		Quercus sp.	Bark	Wild	East Lansing		Michigan	USA	North America	Neartic	42.6552	-86.2033			Christian Landry	Naumov	Charron et al. 2013	Leducq et al. 2016		X	X	H+S	X		X			X	X	X
AWRI796		Hap_9	Hap_3	Saccharomyces cerevisiae								wine/European	Wine	Maurivin	Wine	Anthropic				South Africa	Africa	Afrotropic	-28.8166	24.9916					Almeida et al 2016	Almeida et al. 2015			X	H
BC187		Hap_3	NA	Saccharomyces cerevisiae								wine/European			Barrel fermentation	Anthropic	Napa Valley		California	USA	North America	Neartic	38.2791	-122.278					Bergström et al 2014	Bergström et al. 2014	Peris et al 2017		X	H
BE001		Hap_31	Hap_17	Saccharomyces cerevisiae								Beer1	Britain		Beer	Anthropic				Belgium	Europe	Paleartic	50.5039	4.46994					Gallone et al 2016	Gallone et al. 2016			X	H
BE002		Hap_2	Hap_3	Saccharomyces cerevisiae								Beer2			Beer	Anthropic				Bulgaria	Europe	Paleartic	42.7339	25.4858					Gallone et al 2016	Gallone et al. 2016			X	H
BE003		Hap_8	Hap_19	Saccharomyces cerevisiae								Beer2			Beer	Anthropic				Ukraine	Europe	Paleartic	48.3794	31.1656					Gallone et al 2016	Gallone et al. 2016			X	H
BE004		Hap_11	Hap_1	Saccharomyces cerevisiae								Beer2			Beer	Anthropic				Belgium	Europe	Paleartic	50.5039	4.46994					Gallone et al 2016	Gallone et al. 2016			X	H
BE005		Hap_1	Hap_13	Saccharomyces cerevisiae								Admixture		Ale	Beer	Anthropic				Belgium	Europe	Paleartic	50.5039	4.46994					Gallone et al 2016	Gallone et al. 2016			X	H
BE006		Hap_1	Hap_13	Saccharomyces cerevisiae								Admixture		Ale fermentation	Beer	Anthropic				Unknown	Unknown	Unknown							Gallone et al 2016	Gallone et al. 2016			X	H
BE007		Hap_3	Hap_19	Saccharomyces cerevisiae								Beer1	US	Ale	Beer	Anthropic				USA	North America	Neartic	37.0902	-95.7129					Gallone et al 2016	Gallone et al. 2016			X	H
BE008		Hap_32	Hap_10	Saccharomyces cerevisiae								Beer1	Belgium/Germany	Ale	Beer	Anthropic				Germany	Europe	Paleartic	51.1657	10.4515					Gallone et al 2016	Gallone et al. 2016			X	H
BE009		Hap_31	Hap_17	Saccharomyces cerevisiae								Beer1	Britain	Stout	Beer	Anthropic				England	Europe	Paleartic	52.3555	-1.17432					Gallone et al 2016	Gallone et al. 2016			X	H
BE010		Hap_31	Hap_17	Saccharomyces cerevisiae								Beer1	Britain		Beer	Anthropic				Scotland	Europe	Paleartic	56.4907	-4.20265					Gallone et al 2016	Gallone et al. 2016			X	H
BE011		Hap_11	Hap_1	Saccharomyces cerevisiae								Beer2		Abbey	Beer	Anthropic				Belgium	Europe	Paleartic	50.5039	4.46994					Gallone et al 2016	Gallone et al. 2016			X	H
BE012		Hap_32	Hap_10	Saccharomyces cerevisiae								Beer1	Belgium/Germany	Bitter	Beer	Anthropic				England	Europe	Paleartic	52.3555	-1.17432					Gallone et al 2016	Gallone et al. 2016			X	H
BE013		Hap_20	Hap_3	Saccharomyces cerevisiae								Beer2		Ale fermentation	Beer	Anthropic				Belgium	Europe	Paleartic	50.5039	4.46994					Gallone et al 2016	Gallone et al. 2016			X	H
BE014		Hap_3	Hap_9	Saccharomyces cerevisiae								wine/European		Strong ale	Beer	Anthropic				Belgium	Europe	Paleartic	50.5039	4.46994					Gallone et al 2016	Gallone et al. 2016			X	H
BE015		Hap_32	Hap_10	Saccharomyces cerevisiae								Beer1	Belgium/Germany		Beer	Anthropic				Belgium	Europe	Paleartic	50.5039	4.46994					Gallone et al 2016	Gallone et al. 2016			X	H
BE016		Hap_32	Hap_10	Saccharomyces cerevisiae								Beer1	Belgium/Germany		Beer	Anthropic				Belgium	Europe	Paleartic	50.5039	4.46994					Gallone et al 2016	Gallone et al. 2016			X	H
BE017		Hap_32	Hap_10	Saccharomyces cerevisiae								Admixture			Beer	Anthropic				Belgium	Europe	Paleartic	50.5039	4.46994					Gallone et al 2016	Gallone et al. 2016			X	H
BE018		Hap_3	Hap_4	Saccharomyces cerevisiae								Admixture			Beer	Anthropic				Canada	North America	Neartic	56.1304	-106.347					Gallone et al 2016	Gallone et al. 2016			X	H
BE019		Hap_11	Hap_19	Saccharomyces cerevisiae								Admixture			Beer	Anthropic				Canada	North America	Neartic	56.1304	-106.347					Gallone et al 2016	Gallone et al. 2016			X	H
BE020		Hap_3	Hap_3	Saccharomyces cerevisiae								wine/European			Beer	Anthropic				Belgium	Europe	Paleartic	50.5039	4.46994					Gallone et al 2016	Gallone et al. 2016			X	H
BE021		Hap_33	Hap_13	Saccharomyces cerevisiae								Beer2		Pale ale	Beer	Anthropic				Canada	North America	Neartic	56.1304	-106.347					Gallone et al 2016	Gallone et al. 2016			X	H
BE022		Hap_32	Hap_10	Saccharomyces cerevisiae								Beer1	Belgium/Germany	Ale fermentation	Beer	Anthropic				Belgium	Europe	Paleartic	50.5039	4.46994					Gallone et al 2016	Gallone et al. 2016			X	H
BE023		Hap_1	Hap_13	Saccharomyces cerevisiae								Admixture		Ale fermentation	Beer	Anthropic				Belgium	Europe	Paleartic	50.5039	4.46994					Gallone et al 2016	Gallone et al. 2016			X	H
BE024		Hap_7	Hap_12	Saccharomyces cerevisiae								wine/European		Ale fermentation	Beer	Anthropic				Belgium	Europe	Paleartic	50.5039	4.46994					Gallone et al 2016	Gallone et al. 2016			X	H
BE025		Hap_1	Hap_13	Saccharomyces cerevisiae								Admixture		Ale fermentation	Beer	Anthropic				Belgium	Europe	Paleartic	50.5039	4.46994					Gallone et al 2016	Gallone et al. 2016			X	H
BE026		Hap_32	Hap_10	Saccharomyces cerevisiae								Beer1	Belgium/Germany	Ale fermentation	Beer	Anthropic				Belgium	Europe	Paleartic	50.5039	4.46994					Gallone et al 2016	Gallone et al. 2016			X	H
BE027		Hap_11	Hap_1	Saccharomyces cerevisiae								Beer2		Ale fermentation	Beer	Anthropic				Belgium	Europe	Paleartic	50.5039	4.46994					Gallone et al 2016	Gallone et al. 2016			X	H
BE028		Hap_1	Hap_13	Saccharomyces cerevisiae								Admixture		Ale fermentation	Beer	Anthropic				Belgium	Europe	Paleartic	50.5039	4.46994					Gallone et al 2016	Gallone et al. 2016			X	H
BE029		Hap_1	Hap_13	Saccharomyces cerevisiae								Admixture		Ale fermentation	Beer	Anthropic				Belgium	Europe	Paleartic	50.5039	4.46994					Gallone et al 2016	Gallone et al. 2016			X	H
BE030		Hap_3	Hap_9	Saccharomyces cerevisiae								wine/European		Trappist	Beer	Anthropic				Belgium	Europe	Paleartic	50.5039	4.46994					Gallone et al 2016	Gallone et al. 2016			X	H
BE031		Hap_32	Hap_10	Saccharomyces cerevisiae								Beer1	Belgium/Germany	Trappist	Beer	Anthropic				Belgium	Europe	Paleartic	50.5039	4.46994					Gallone et al 2016	Gallone et al. 2016			X	H
BE032		Hap_22	Hap_3	Saccharomyces cerevisiae								Beer2			Beer	Anthropic				England	Europe	Paleartic	52.3555	-1.17432					Gallone et al 2016	Gallone et al. 2016			X	H
BE033		Hap_7	Hap_12	Saccharomyces cerevisiae								wine/European		Strong ale	Beer	Anthropic				England	Europe	Paleartic	52.3555	-1.17432					Gallone et al 2016	Gallone et al. 2016			X	H
BE034		Hap_20	Hap_3	Saccharomyces cerevisiae								Beer2		Saison	Beer	Anthropic				Belgium	Europe	Paleartic	50.5039	4.46994					Gallone et al 2016	Gallone et al. 2016			X	H
BE035		Hap_31	Hap_17	Saccharomyces cerevisiae								Admixture		Trappist	Beer	Anthropic			UK Origin	Belgium	Europe	Paleartic	50.5039	4.46994					Gallone et al 2016	Gallone et al. 2016			X	H
BE036		Hap_31	Hap_17	Saccharomyces cerevisiae								Beer1	Britain	Trappist	Beer	Anthropic			UK Origin	Belgium	Europe	Paleartic	50.5039	4.46994					Gallone et al 2016	Gallone et al. 2016			X	H
BE037		Hap_31	Hap_17	Saccharomyces cerevisiae								Beer1	Britain	Trappist	Beer	Anthropic			UK Origin	Belgium	Europe	Paleartic	50.5039	4.46994					Gallone et al 2016	Gallone et al. 2016			X	H
BE038		Hap_1	Hap_13	Saccharomyces cerevisiae								Admixture		Lager	Beer	Anthropic				Unknown	Unknown	Unknown							Gallone et al 2016	Gallone et al. 2016			X	H
BE039		Hap_11	Hap_1	Saccharomyces cerevisiae								Beer2		Lager	Beer	Anthropic				Czech Republic	Europe	Paleartic	49.8175	15.473					Gallone et al 2016	Gallone et al. 2016			X	H
BE040		Hap_11	Hap_1	Saccharomyces cerevisiae								Beer2		Lager	Beer	Anthropic				USA	North America	Neartic	37.0902	-95.7129					Gallone et al 2016	Gallone et al. 2016			X	H
BE041		Hap_32	Hap_10	Saccharomyces cerevisiae								Beer1	Belgium/Germany	Lager	Beer	Anthropic				Belgium	Europe	Paleartic	50.5039	4.46994					Gallone et al 2016	Gallone et al. 2016			X	H
BE042		Hap_3	Hap_10	Saccharomyces cerevisiae								Admixture		Lager	Beer	Anthropic				Belgium	Europe	Paleartic	50.5039	4.46994					Gallone et al 2016	Gallone et al. 2016			X	H
BE043		Hap_32	Hap_10	Saccharomyces cerevisiae								Beer1	Belgium/Germany	Lager	Beer	Anthropic				Belgium	Europe	Paleartic	50.5039	4.46994					Gallone et al 2016	Gallone et al. 2016			X	H
BE044		Hap_3	Hap_19	Saccharomyces cerevisiae								Beer1	US	Pale ale	Beer	Anthropic			California	USA	North America	Neartic	36.7015	-118.756					Gallone et al 2016	Gallone et al. 2016			X	H
BE045		Hap_31	Hap_17	Saccharomyces cerevisiae								Beer1	Britain	Bitter	Beer	Anthropic				England	Europe	Paleartic	52.3555	-1.17432					Gallone et al 2016	Gallone et al. 2016			X	H
BE046		Hap_32	Hap_10	Saccharomyces cerevisiae								Beer1	Belgium/Germany		Beer	Anthropic				Germany	Europe	Paleartic	51.1657	10.4515					Gallone et al 2016	Gallone et al. 2016			X	H
BE047		Hap_31	Hap_17	Saccharomyces cerevisiae								Beer1	Britain	Stout	Beer	Anthropic				Ireland	Europe	Paleartic	53.1424	-7.69205					Gallone et al 2016	Gallone et al. 2016			X	H
BE048		Hap_31	Hap_17	Saccharomyces cerevisiae								Beer1	Britain	Pale ale	Beer	Anthropic				England	Europe	Paleartic	52.3555	-1.17432					Gallone et al 2016	Gallone et al. 2016			X	H
BE049		Hap_31	Hap_17	Saccharomyces cerevisiae								Beer1	Britain	Pale ale	Beer	Anthropic				England	Europe	Paleartic	52.3555	-1.17432					Gallone et al 2016	Gallone et al. 2016			X	H
BE050		Hap_31	Hap_17	Saccharomyces cerevisiae								Beer1	Britain		Beer	Anthropic				England	Europe	Paleartic	52.3555	-1.17432					Gallone et al 2016	Gallone et al. 2016			X	H
BE051		Hap_3	Hap_19	Saccharomyces cerevisiae								Beer1	US		Beer	Anthropic			East Coast	USA	North America	Neartic	40.7423	-73.6742					Gallone et al 2016	Gallone et al. 2016			X	H
BE052		Hap_14	Hap_1	Saccharomyces cerevisiae								Beer1	NS	Pale ale	Beer	Anthropic				Australia	Oceania	Australasia	-25.2744	133.775					Gallone et al 2016	Gallone et al. 2016			X	H
BE053		Hap_31	Hap_17	Saccharomyces cerevisiae								Beer1	Britain		Beer	Anthropic					Europe	Paleartic	48.8565	2.35213					Gallone et al 2016	Gallone et al. 2016			X	H
BE054		Hap_31	Hap_17	Saccharomyces cerevisiae								Beer1	Britain		Beer	Anthropic				England	Europe	Paleartic	52.3555	-1.17432					Gallone et al 2016	Gallone et al. 2016			X	H
BE055		Hap_31	Hap_17	Saccharomyces cerevisiae								Beer1	Britain		Beer	Anthropic				England	Europe	Paleartic	52.3555	-1.17432					Gallone et al 2016	Gallone et al. 2016			X	H
BE056		Hap_31	Hap_17	Saccharomyces cerevisiae								Beer1	Britain	Pale ale	Beer	Anthropic				England	Europe	Paleartic	52.3555	-1.17432					Gallone et al 2016	Gallone et al. 2016			X	H
BE057		Hap_11	Hap_19	Saccharomyces cerevisiae								Admixture			Beer	Anthropic				England	Europe	Paleartic	52.3555	-1.17432					Gallone et al 2016	Gallone et al. 2016			X	H
BE058		Hap_31	Hap_17	Saccharomyces cerevisiae								Admixture			Beer	Anthropic				England	Europe	Paleartic	52.3555	-1.17432					Gallone et al 2016	Gallone et al. 2016			X	H
BE059		Hap_22	Hap_3	Saccharomyces cerevisiae								Beer2			Beer	Anthropic				England	Europe	Paleartic	52.3555	-1.17432					Gallone et al 2016	Gallone et al. 2016			X	H
BE060		Hap_31	Hap_17	Saccharomyces cerevisiae								Admixture		Ale	Beer	Anthropic				Scotland	Europe	Paleartic	56.4907	-4.20265					Gallone et al 2016	Gallone et al. 2016			X	H
BE061		Hap_1	Hap_13	Saccharomyces cerevisiae								Admixture		Alt	Beer	Anthropic				Germany	Europe	Paleartic	51.1657	10.4515					Gallone et al 2016	Gallone et al. 2016			X	H
BE062		Hap_22	Hap_3	Saccharomyces cerevisiae								Beer2			Beer	Anthropic				England	Europe	Paleartic	52.3555	-1.17432					Gallone et al 2016	Gallone et al. 2016			X	H
BE063		Hap_11	Hap_4	Saccharomyces cerevisiae								Beer2			Beer	Anthropic				England	Europe	Paleartic	52.3555	-1.17432					Gallone et al 2016	Gallone et al. 2016			X	H
BE064		Hap_31	Hap_17	Saccharomyces cerevisiae								Beer1	Britain		Beer	Anthropic				England	Europe	Paleartic	52.3555	-1.17432					Gallone et al 2016	Gallone et al. 2016			X	H
BE066		Hap_31	Hap_17	Saccharomyces cerevisiae								Beer1	Britain	Pale ale	Beer	Anthropic			Pacific North West	USA	North America	Neartic	46.5181	-123.826					Gallone et al 2016	Gallone et al. 2016			X	H
BE067		Hap_3	Hap_19	Saccharomyces cerevisiae								Beer1	US		Beer	Anthropic				England	Europe	Paleartic	52.3555	-1.17432					Gallone et al 2016	Gallone et al. 2016			X	H
BE068		Hap_3	Hap_19	Saccharomyces cerevisiae								Beer1	US	Pale ale	Beer	Anthropic			California	USA	North America	Neartic	36.7015	-118.756					Gallone et al 2016	Gallone et al. 2016			X	H
BE069		Hap_31	Hap_17	Saccharomyces cerevisiae								Beer1	Britain		Beer	Anthropic			California	USA	North America	Neartic	36.7015	-118.756					Gallone et al 2016	Gallone et al. 2016			X	H
BE070		Hap_31	Hap_17	Saccharomyces cerevisiae								Beer1	Britain		Beer	Anthropic				France	Europe	Paleartic	46.2276	2.21375					Gallone et al 2016	Gallone et al. 2016			X	H
BE071		Hap_3	Hap_19	Saccharomyces cerevisiae								Beer1	US		Beer	Anthropic			San Diego	USA	North America	Neartic	32.7157	-117.161					Gallone et al 2016	Gallone et al. 2016			X	H
BE072		Hap_3	Hap_10	Saccharomyces cerevisiae								Admixture		Hefeweizen	Beer	Anthropic				Germany	Europe	Paleartic	51.1657	10.4515					Gallone et al 2016	Gallone et al. 2016			X	H
BE073		Hap_32	Hap_10	Saccharomyces cerevisiae								Beer1	Belgium/Germany	Hefeweizen	Beer	Anthropic				Germany	Europe	Paleartic	51.1657	10.4515					Gallone et al 2016	Gallone et al. 2016			X	H
BE074		Hap_3	Hap_10	Saccharomyces cerevisiae								Admixture		Hefeweizen	Beer	Anthropic				Germany	Europe	Paleartic	51.1657	10.4515					Gallone et al 2016	Gallone et al. 2016			X	H
BE075		Hap_32	Hap_10	Saccharomyces cerevisiae								Beer1	Belgium/Germany	Wheat	Beer	Anthropic				Belgium	Europe	Paleartic	50.5039	4.46994					Gallone et al 2016	Gallone et al. 2016			X	H
BE076		Hap_32	Hap_10	Saccharomyces cerevisiae								Beer1	Belgium/Germany	Wheat	Beer	Anthropic				Belgium	Europe	Paleartic	50.5039	4.46994					Gallone et al 2016	Gallone et al. 2016			X	H
BE077		Hap_32	Hap_10	Saccharomyces cerevisiae								Beer1	Belgium/Germany	Trappist	Beer	Anthropic				Belgium	Europe	Paleartic	50.5039	4.46994					Gallone et al 2016	Gallone et al. 2016			X	H
BE078		Hap_32	Hap_10	Saccharomyces cerevisiae								Beer1	Belgium/Germany	Trappist	Beer	Anthropic				Belgium	Europe	Paleartic	50.5039	4.46994					Gallone et al 2016	Gallone et al. 2016			X	H
BE079		Hap_31	Hap_17	Saccharomyces cerevisiae								Beer1	Britain	Trappist	Beer	Anthropic				Belgium	Europe	Paleartic	50.5039	4.46994					Gallone et al 2016	Gallone et al. 2016			X	H
BE081		Hap_32	Hap_10	Saccharomyces cerevisiae								Beer1	Belgium/Germany	Ale	Beer	Anthropic				Belgium	Europe	Paleartic	50.5039	4.46994					Gallone et al 2016	Gallone et al. 2016			X	H
BE082		Hap_3	Hap_19	Saccharomyces cerevisiae								Beer1	US		Beer	Anthropic				Belgium	Europe	Paleartic	50.5039	4.46994					Gallone et al 2016	Gallone et al. 2016			X	H
BE083		Hap_20	Hap_3	Saccharomyces cerevisiae								Beer2		Saison	Beer	Anthropic				Belgium	Europe	Paleartic	50.5039	4.46994					Gallone et al 2016	Gallone et al. 2016			X	H
BE084		Hap_20	Hap_3	Saccharomyces cerevisiae								Beer2			Beer	Anthropic				Belgium	Europe	Paleartic	50.5039	4.46994					Gallone et al 2016	Gallone et al. 2016			X	H
BE085		Hap_11	Hap_1	Saccharomyces cerevisiae								Beer2		Strong ale	Beer	Anthropic				Belgium	Europe	Paleartic	50.5039	4.46994					Gallone et al 2016	Gallone et al. 2016			X	H			X						X	X	X		X
BE087		Hap_32	Hap_10	Saccharomyces cerevisiae								Beer1	Belgium/Germany	Lager	Beer	Anthropic				Germany	Europe	Paleartic	51.1657	10.4515					Gallone et al 2016	Gallone et al. 2016			X	H
BE088		Hap_7	Hap_12	Saccharomyces cerevisiae								wine/European			Beer	Anthropic				Germany	Europe	Paleartic	51.1657	10.4515					Gallone et al 2016	Gallone et al. 2016			X	H
BE089		Hap_31	Hap_17	Saccharomyces cerevisiae								Beer1	Britain		Beer	Anthropic				Germany	Europe	Paleartic	51.1657	10.4515					Gallone et al 2016	Gallone et al. 2016			X	H
BE090		Hap_31	Hap_17	Saccharomyces cerevisiae								Beer1	Britain		Beer	Anthropic				England	Europe	Paleartic	52.3555	-1.17432					Gallone et al 2016	Gallone et al. 2016			X	H
BE091		Hap_22	Hap_3	Saccharomyces cerevisiae								Beer2		Lager	Beer	Anthropic				Germany	Europe	Paleartic	51.1657	10.4515					Gallone et al 2016	Gallone et al. 2016			X	H
BE092		Hap_14	Hap_3	Saccharomyces cerevisiae								Beer2		Strong ale	Beer	Anthropic				Belgium	Europe	Paleartic	50.5039	4.46994					Gallone et al 2016	Gallone et al. 2016			X	H
BE093		Hap_3	Hap_10	Saccharomyces cerevisiae								Admixture		Hefeweizen	Beer	Anthropic				Germany	Europe	Paleartic	51.1657	10.4515					Gallone et al 2016	Gallone et al. 2016			X	H
BE094		Hap_31	Hap_17	Saccharomyces cerevisiae								Beer1	Britain	Lager	Beer	Anthropic				Germany	Europe	Paleartic	51.1657	10.4515					Gallone et al 2016	Gallone et al. 2016			X	H
BE095		Hap_14	Hap_1	Saccharomyces cerevisiae								Beer1	NS		Beer	Anthropic				Unknown	Unknown	Unknown							Gallone et al 2016	Gallone et al. 2016			X	H
BE096		Hap_14	Hap_1	Saccharomyces cerevisiae								Beer1	NS		Beer	Anthropic				Unknown	Unknown	Unknown							Gallone et al 2016	Gallone et al. 2016			X	H
BE097		Hap_14	Hap_1	Saccharomyces cerevisiae								Beer1	NS		Beer	Anthropic				Unknown	Unknown	Unknown							Gallone et al 2016	Gallone et al. 2016			X	H
BE098		Hap_3	Hap_19	Saccharomyces cerevisiae								Beer1	US	Pale ale	Beer	Anthropic			California	USA	North America	Neartic	36.7015	-118.756					Gallone et al 2016	Gallone et al. 2016			X	H
BE099		Hap_31	Hap_17	Saccharomyces cerevisiae								Beer1	Britain	Bitter	Beer	Anthropic				England	Europe	Paleartic	52.3555	-1.17432					Gallone et al 2016	Gallone et al. 2016			X	H
BE100		Hap_31	Hap_17	Saccharomyces cerevisiae								Beer1	Britain		Beer	Anthropic				England	Europe	Paleartic	52.3555	-1.17432					Gallone et al 2016	Gallone et al. 2016			X	H
BE101		Hap_31	Hap_17	Saccharomyces cerevisiae								Beer1	Britain		Beer	Anthropic				England	Europe	Paleartic	52.3555	-1.17432					Gallone et al 2016	Gallone et al. 2016			X	H
BE102		Hap_3	Hap_19	Saccharomyces cerevisiae								Beer1	US		Beer	Anthropic				USA	North America	Neartic	37.0902	-95.7129					Gallone et al 2016	Gallone et al. 2016			X	H
BI001		Hap_13	Hap_13	Saccharomyces cerevisiae								Asian			Bioethanol	Anthropic				China	Asia	Paleartic	35.8617	104.195					Gallone et al 2016	Gallone et al. 2016			X	H
BI003		Hap_13	Hap_13	Saccharomyces cerevisiae								Asian			Bioethanol	Anthropic				China	Asia	Paleartic	35.8617	104.195					Gallone et al 2016	Gallone et al. 2016			X	H
BI004		Hap_13	Hap_13	Saccharomyces cerevisiae								Asian			Bioethanol	Anthropic				China	Asia	Paleartic	35.8617	104.195					Gallone et al 2016	Gallone et al. 2016			X	H
BI005		Hap_3	Hap_10	Saccharomyces cerevisiae								Admixture			Bioethanol	Anthropic				Brazil	South America	Neotropic	-14.235	-51.9253					Gallone et al 2016	Gallone et al. 2016			X	H
BR001		Hap_1	Hap_13	Saccharomyces cerevisiae								Admixture			Bread	Anthropic				Unknown	Unknown	Unknown							Gallone et al 2016	Gallone et al. 2016			X	H
BR002		Hap_1	Hap_13	Saccharomyces cerevisiae								Admixture			Bread	Anthropic				Belgium	Europe	Paleartic	50.5039	4.46994					Gallone et al 2016	Gallone et al. 2016			X	H
BR003		Hap_1	Hap_13	Saccharomyces cerevisiae								Admixture			Bread	Anthropic				Belgium	Europe	Paleartic	50.5039	4.46994					Gallone et al 2016	Gallone et al. 2016			X	H
BR004		Hap_1	Hap_13	Saccharomyces cerevisiae								Admixture			Bread	Anthropic				Belgium	Europe	Paleartic	50.5039	4.46994					Gallone et al 2016	Gallone et al. 2016			X	H
CA111		Hap_34	NA	Saccharomyces kudriavzevii	yHAB304							EU		Quercus ilex	Bark	Wild				Spain	Europe	Paleartic	40.4168	-3.70386	551		Querol	David Lázaro	Peris et al 2012c		Peris et al 2017	X	X	H+S	X
CBS10644	PYCC 7928	Hap_36	Hap_22	Saccharomyces arboricola	yHDPN12		FM1198					Asia A		Quercus fabri	Bark	Wild	Qinling Mountain		Shannxi	China	Asia	Paleartic	34.676	112.413					Liti et al 2013		Peris et al 2017	X	X	H+S	X	X	X	X	X	X	X	X	X	X	X	X	X	X	X
CBS1585	PYCC 9310	Hap_13	Hap_13	Saccharomyces cerevisiae								Sake-Philippines	Sake	Sake moto	Sake	Anthropic			Nakazawa	Japan	Asia	Paleartic	36.2402	138.815					Gonçalves et al 2016	Gonçalves et al. 2016			X	H
CBS1598	PYCC 9311	Hap_13	Hap_13	Saccharomyces cerevisiae								Sake-Philippines	Sake	Sake moto	Sake	Anthropic			Nakazawa	Japan	Asia	Paleartic	36.2402	138.815					Gonçalves et al 2016	Gonçalves et al. 2016			X	H
CBS377	PYCC 5255	Hap_25	Hap_15	Saccharomyces uvarum								HOL-EU			Pear Wine	Anthropic				Germany	Europe	Paleartic	51.0834	10.4234					Almeida et al. 2014	Almeida et al. 2014	Peris et al 2017		X	H
CBS432	PYCC 7492	Hap_37	Hap_6	Saccharomyces paradoxus	CECT1939	FM472						EU	West Eurasia (A)		tree exudate	Wild	Moscow			Russia	Europe	Paleartic	55.7516	37.6187					Liti et al 2009	Liti et al. 2009	Peris et al 2017	X	X		X	X	X	X	X	X	X	X	X	X	X	X	X	X	X
CBS7001	PYCC 7506	Hap_25	Hap_15	Saccharomyces uvarum	FM1132	MCYC623	yHSSS101	yHDPN42	JRY7455	CLIB533		HOL-EU	HOL-EU	Mesophylax aspersus		Wild		Santa María		Spain	Europe	Paleartic	42.8422	-7.99028					Scannell et al 2011		Peris et al 2017	X	X	H+S	X	X	X	X	X	X	X	X	X	X	X	X	X	X	X
CBS7960		Hap_3	Hap_4	Saccharomyces cerevisiae	DBVPG7960							Bioethanol		Cane-sugar syrup	Bioethanol	Anthropic		Sao Paolo		Brazil	South America	Neotropic	-23.5505	-46.6333					Almeida et al 2016/Peter et al 2018	Peter et al. 2018			X	H		X	X						X	X	X	X	X	X	X
CDFM21L.1		Hap_19	Hap_21	Saccharomyces eubayanus								HOL	Holarctic		Rotten wood	Wild		Qamdo	Tibet	China	Asia	Paleartic	31.141	97.172	3728				Bing et al 2014/Peris et al 2016	Peris et al. 2016		X	X		X	X	X	X	X			X	X	X	X	X	X	X	X
CECT1384	PYCC 2608	Hap_22	Hap_3	Saccharomyces cerevisiae	CBS1782	YJM271							wine/European		Beer	Anthropic				Ireland	Europe	Paleartic	52.8652	-7.97946					Strope et al 2015	Strope et al. 2015	Peris et al 2017		X	H
CLIB324		Hap_3	Hap_4	Saccharomyces cerevisiae								Admixture			Beer	Anthropic		Saigon		Vietnam	Europe	Paleartic	10.8231	106.63					Almeida et al 2016	Almeida et al. 2015			X	H
CR89		Hap_34	NA	Saccharomyces kudriavzevii	yHAB305							EU		Quercus faginea	Bark	Wild		Ciudad Real	Castilla la Mancha	Spain	Europe	Paleartic	38.9598	-3.88283	593		Querol	Rosana Chiva	Peris et al 2012c		Peris et al 2017	X	X	H+S	X
CRUB1784		Hap_45	Hap_35	Saccharomyces uvarum	CR30-24B							SA-B		Nothofagus dombeyi	Bark	Wild	Frias lake, Blest		Río Negro	Argentina	South America	Neotropic	-41.0419	-71.7911					Almeida et al. 2014	Almeida et al. 2014		X	X	H+S	X							X
DAV1e		Hap_8	Hap_1	Saccharomyces cerevisiae								wine/European		Quercus robur		Wild		Davenport		UK	Europe	Paleartic	53.3885	-2.15199					Almeida et al 2016	Almeida et al. 2015		X	X	H+S	X							X
DBQ22		Hap_46	Hap_1	Saccharomyces cerevisiae	AN3e1s1							Admixture		Ficus carica		Wild		Halkidiki		Greece	Europe	Paleartic	40.3695	23.2871					Almeida et al 2016	Almeida et al. 2015		X	X	H+S	X							X
DBQ26		Hap_3	Hap_36	Saccharomyces cerevisiae	PYR4b1s1							Mediterranean oak		Quercus pubescens		Wild		Halkidiki		Greece	Europe	Paleartic	40.3695	23.2871					Almeida et al 2016	Almeida et al. 2015		X	X	H+S	X							X
DBS11		Hap_2	Hap_37	Saccharomyces cerevisiae	AN1f2s1							Admixture		Ficus carica		Wild		Halkidiki		Greece	Europe	Paleartic	40.3695	23.2871					Almeida et al 2016	Almeida et al. 2015		X	X	H+S	X							X
DBS12		Hap_47	Hap_1	Saccharomyces cerevisiae	AN1g2s1							Admixture		Ficus carica		Wild		Halkidiki		Greece	Europe	Paleartic	40.3695	23.2871					Almeida et al 2016	Almeida et al. 2015		X	X	H+S	X							X
DBVPG1106		Hap_3	Hap_4	Saccharomyces cerevisiae	NCYC3447							wine/European			grapes	Anthropic				Australia	Oceania	Australasia	-24.7761	134.755					Bergström et al 2014/Almeida et al 2016	Almeida et al. 2015	Peris et al 2017		X	H
DBVPG1373	PYCC 6159	Hap_3	Hap_38	Saccharomyces cerevisiae	NCYC3568							wine/European			soil	Wild				Netherlands	Europe	Paleartic	52.238	5.53461					Bergström et al 2014/Almeida et al 2016	Almeida et al. 2015	Peris et al 2017	X	X		X							X
DBVPG1788		Hap_3	Hap_3	Saccharomyces cerevisiae								wine/European			soil	Wild			Turku	Finland	Europe	Paleartic	60.4518	22.2671					Bergström et al 2014/Almeida et al 2016	Almeida et al. 2015	Peris et al 2017	X	X		X							X
DBVPG1853	PYCC 8167	Hap_11	Hap_4	Saccharomyces cerevisiae	YJM1463							Admixture			White Tecc	Anthropic				Ethiopia	Africa	Afrotropic	10.2117	38.6521					Liti et al. 2009/Strope et al 2015	Liti et al. 2009	Peris et al 2017		X	H
DBVPG6040	PYCC 4654	Hap_3	Hap_11	Saccharomyces cerevisiae	YJM1549							Admixture			Fermenting Fruit juice,	Anthropic				Netherlands	Europe	Paleartic	52.238	5.53461					Liti et al. 2009/Strope et al 2015	Liti et al. 2009	Peris et al 2017		X	H
DBVPG6044	PYCC 8198	Hap_21	Hap_12	Saccharomyces cerevisiae	NCYC3574							African Palm Wine	West African Subgroup 1		Bili wine	Anthropic				West Africa	Africa	Afrotropic	14.7611	-2.51441					Bergström et al 2014	Bergström et al. 2014			X	H		X	X	X	X	X	X		X	X	X	X	X	X	X
DBVPG6765		Hap_3	Hap_3	Saccharomyces cerevisiae	NCYC3570							wine/European			Wine	Anthropic				Unknown	Unknown	Unknown							Bergström et al 2014	Bergström et al. 2014	Peris et al 2017		X	H		X	X	X	X	X	X		X	X	X	X	X	X	X
DBVPG7786		Hap_25	Hap_15	Saccharomyces uvarum								HOL-EU			Wine	Anthropic				Czech Republic	Europe	Paleartic	49.8167	15.475					Almeida et al. 2014	Almeida et al. 2014			X	H
EN14S01		Hap_48	Hap_4	Saccharomyces cerevisiae								Taiwanese	Asia		Soil	Wild		Sinyi	Nantou	Taiwan	Asia	Indo-Malay	23.668	120.988					Gonçalves et al 2016/Peter et al 2018	Peter et al. 2018		X	X		X	X	X					X	X	X	X	X	X	X	X
EXF6719	PYCC 8185	Hap_3	Hap_4	Saccharomyces cerevisiae								wine/European		Must	Wine	Anthropic			Cuber	Slovenia	Europe	Paleartic	46.4957	16.1843					Almeida et al 2016	Almeida et al. 2015			X	H
EXF6780	PYCC 8188	Hap_13	Hap_4	Saccharomyces cerevisiae								Admixture		Quercus petraea		Wild		Velike Laš?e, Kobila hill	Ljubljana	Slovenia	Europe	Paleartic	45.8349	14.588					Almeida et al 2016	Almeida et al. 2015		X	X	H+S	X							X
EXF7145	PYCC 8190	Hap_3	Hap_1	Saccharomyces cerevisiae								Admixture		Quercus robur		Wild		Fruska Gora National Park	Novi Sad	Serbia	Europe	Paleartic	45.1636	19.6631					Almeida et al 2016	Almeida et al. 2015		X	X	H+S	X							X
EXF7197	PYCC 8191	Hap_5	Hap_4	Saccharomyces cerevisiae								Mediterranean oak		Quercus robur		Wild		Jasenovo polje		Montenegro	Europe	Paleartic	42.8957	18.9636					Almeida et al 2016	Almeida et al. 2015		X	X	H+S	X							X
EXF7200	PYCC 8192	Hap_49	Hap_39	Saccharomyces cerevisiae								Mediterranean oak		Quercus robur		Wild		Jasenovo polje		Montenegro	Europe	Paleartic	42.8957	18.9636					Almeida et al 2016	Almeida et al. 2015		X	X	H+S	X							X
FGXd	PYCC 8190	Hap_5	Hap_4	Saccharomyces cerevisiae								Mediterranean oak		Ficus carica		Wild		Anixi		Greece	Europe	Paleartic	38.1318	23.8603					Almeida et al 2016	Almeida et al. 2015		X	X	H+S	X							X
FM1059	PYCC 7496	Hap_34	Hap_34	Saccharomyces kudriavzevii	ZP620							EU		Quercus ilex		Wild	Arrábida		Lisboa	Portugal	Europe	Paleartic	41.1515	-8.64057		2005-10-01	Sampaio		Hittinger et al 2010			X	X	H+S	X		X			X	X	X		X			X
FM1064	PYCC 7501	Hap_34	Hap_34	Saccharomyces kudriavzevii	ZP629							EU		Quercus ilex		Wild	L'eau Albufeira			Portugal	Europe	Paleartic	38.507	-9.18216		2005-12-01	Sampaio		Hittinger et al 2010			X	X	H+S	X							X
FM1117	PYCC 7929	Hap_5	Hap_1	Saccharomyces paradoxus	yHDPN14							America C					Paddy Creek Wilderness Area	Texas	Missouri	USA	North America	Neartic	37.4603	-92.0351		2008-05-05			Peris et al 2017			X	X
FM1207	PYCC 7141	Hap_52	Hap_41	Saccharomyces kudriavzevii	ZP690	yHDPN10					Asia A			Quercus acuta		Wild		Kanto	Chiba Prefecture	Japan	Asia	Paleartic	35.2194	140.128		2008-09-18	Sampaio		Peris et al 2017			X	X	H+S	X							X
FM1318	PYCC 7515	Hap_27	Hap_42	Saccharomyces eubayanus	yHCT76 (is the direct synonym of FM1318, 2n from the haploid derivative)	CRUB1568 (2n)	FM1200 (2n)	PYCC6148 (2n)	CBS12357T (2n)	yHCT160 (2n)		Patagonia B	B1	Nothofagus dombeyi	Cyttaria sp.	Wild	Rucahuenu, Tronador area	Nahuel Huapi	Río Negro	Argentina	South America	Neotropic	-41.3569	-71.5157	906	2006-12-10			Libkind et al 2011/Peris et al 2016	Peris et al. 2016		X	X	H+S	X	X	X		X	X	X	X	X	X	X	X	X	X	X
GM14	PYCC 6892	Hap_25	Hap_15	Saccharomyces uvarum								HOL-EU			Fermenting grape Must	Anthropic			Jurançon	France	Europe	Paleartic	43.2872	-0.389642					Almeida et al. 2014	Almeida et al. 2014			X	H
HB_C_KOROKIPO_12		Hap_2	Hap_20	Saccharomyces cerevisiae										Spontaneous fermentation, Chardonnay	Wine	Anthropic		Hawke's Bay	Auckland	New Zealand	Oceania	Australasia	-36.8817	174.987		2010		Gayevskiy and Goddard 2012	Gayevskiy and Goddard 2016	Gayevskiy and Goddard 2016			X	H
HB_C_KOROKIPO_3		Hap_3	Hap_3	Saccharomyces cerevisiae										Spontaneous fermentation, Chardonnay	Wine	Anthropic		Hawke's Bay	Auckland	New Zealand	Oceania	Australasia	-36.8817	174.987		2010		Gayevskiy and Goddard 2012	Gayevskiy and Goddard 2016	Gayevskiy and Goddard 2016			X	H
HB_C_OMARUNUI_14		Hap_3	Hap_1	Saccharomyces cerevisiae										Spontaneous fermentation, Chardonnay	Wine	Anthropic		Hawke's Bay	Auckland	New Zealand	Oceania	Australasia	-36.8817	174.987		2010		Gayevskiy and Goddard 2012	Gayevskiy and Goddard 2016	Gayevskiy and Goddard 2016			X	H
HB_C_OMARUNUI_6		Hap_3	Hap_1	Saccharomyces cerevisiae										Spontaneous fermentation, Chardonnay	Wine	Anthropic		Hawke's Bay	Auckland	New Zealand	Oceania	Australasia	-36.8817	174.987		2010		Gayevskiy and Goddard 2012	Gayevskiy and Goddard 2016	Gayevskiy and Goddard 2016			X	H
HB_C_OMARUNUI_7		Hap_3	Hap_1	Saccharomyces cerevisiae										Spontaneous fermentation, Chardonnay	Wine	Anthropic		Hawke's Bay	Auckland	New Zealand	Oceania	Australasia	-36.8817	174.987		2010		Gayevskiy and Goddard 2012	Gayevskiy and Goddard 2016	Gayevskiy and Goddard 2016			X	H
HB_C_TUKITUKI1_16		Hap_3	Hap_3	Saccharomyces cerevisiae										Spontaneous fermentation, Chardonnay	Wine	Anthropic		Hawke's Bay	Auckland	New Zealand	Oceania	Australasia	-36.8817	174.987		2010		Gayevskiy and Goddard 2012	Gayevskiy and Goddard 2016	Gayevskiy and Goddard 2016			X	H
HB_C_TUKITUKI2_10		Hap_2	Hap_20	Saccharomyces cerevisiae										Spontaneous fermentation, Chardonnay	Wine	Anthropic		Hawke's Bay	Auckland	New Zealand	Oceania	Australasia	-36.8817	174.987		2010		Gayevskiy and Goddard 2012	Gayevskiy and Goddard 2016	Gayevskiy and Goddard 2016			X	H
HB_S_BILANCHER_12		Hap_3	Hap_1	Saccharomyces cerevisiae										Spontaneous fermentation, Syrah	Wine	Anthropic		Hawke's Bay	Auckland	New Zealand	Oceania	Australasia	-36.8817	174.987		2010		Gayevskiy and Goddard 2012	Gayevskiy and Goddard 2016	Gayevskiy and Goddard 2016			X	H
HB_S_BILANCHER_6		Hap_3	Hap_1	Saccharomyces cerevisiae										Spontaneous fermentation, Syrah	Wine	Anthropic		Hawke's Bay	Auckland	New Zealand	Oceania	Australasia	-36.8817	174.987		2010		Gayevskiy and Goddard 2012	Gayevskiy and Goddard 2016	Gayevskiy and Goddard 2016			X	H
HB_S_GIMBLETTROAD_14		Hap_3	Hap_10	Saccharomyces cerevisiae										Spontaneous fermentation, Syrah	Wine	Anthropic		Hawke's Bay	Auckland	New Zealand	Oceania	Australasia	-36.8817	174.987		2010		Gayevskiy and Goddard 2012	Gayevskiy and Goddard 2016	Gayevskiy and Goddard 2016			X	H
HB_S_GIMBLETTROAD_16		Hap_3	Hap_1	Saccharomyces cerevisiae										Spontaneous fermentation, Syrah	Wine	Anthropic		Hawke's Bay	Auckland	New Zealand	Oceania	Australasia	-36.8817	174.987		2010		Gayevskiy and Goddard 2012	Gayevskiy and Goddard 2016	Gayevskiy and Goddard 2016			X	H
HB_S_GIMBLETTROAD_22		Hap_23	Hap_1	Saccharomyces cerevisiae										Spontaneous fermentation, Syrah	Wine	Anthropic		Hawke's Bay	Auckland	New Zealand	Oceania	Australasia	-36.8817	174.987		2010		Gayevskiy and Goddard 2012	Gayevskiy and Goddard 2016	Gayevskiy and Goddard 2016			X	H
HB_S_GIMBLETTROAD_5		Hap_3	Hap_20	Saccharomyces cerevisiae										Spontaneous fermentation, Syrah	Wine	Anthropic		Hawke's Bay	Auckland	New Zealand	Oceania	Australasia	-36.8817	174.987		2010		Gayevskiy and Goddard 2012	Gayevskiy and Goddard 2016	Gayevskiy and Goddard 2016			X	H
HUN9.1s1		Hap_49	Hap_45	Saccharomyces cerevisiae	DBS14							Mediterranean oak		Quercus spp.		Wild				Hungary	Europe	Paleartic	47.1625	19.5033			Eladio Barrio		Almeida et al 2016	Almeida et al. 2015		X	X	H+S	X							X
I14		Hap_2	Hap_20	Saccharomyces cerevisiae								Admixture		Vineyard	Soil	Anthropic		Petrina		Italy	Europe	Paleartic	38.2083	15.5526					Almeida et al 2016	Almeida et al. 2015			X	H
IFO1803	PYCC 7514	Hap_63	Hap_48	Saccharomyces kudriavzevii	FM1296							Asia B			decayed leaf	Wild				Japan	Asia	Paleartic	36.5748	139.239					Hittinger et al 2010		Peris et al 2017	X	X		X	X	X	X	X	X	X	X	X	X	X	X	X	X	X
IOC9002		Hap_7	Hap_9	Saccharomyces cerevisiae								wine/European		Commercial	Wine	Anthropic				Unknown	Unknown	Unknown							Almeida et al 2016	Almeida et al. 2015			X	H
L1321		Hap_7	NA	Saccharomyces cerevisiae	Lalvin EC1118	yHAB319	AWRI1498a					wine/European	PdM	Lallemand	Wine	Anthropic			Champagne	France	Europe	Paleartic	48.0168	0.33179					Arias 2008		Peris et al 2017		X	H
L1324		Hap_3	NA	Saccharomyces cerevisiae	Fermicru VR5	AWRI2874							Wine	Oenobrands	Wine	Anthropic			Borgoña	France	Europe	Paleartic	47.0152	4.25232					Arias 2008, Borneman et al 2016	Borneman et al. 2016	Peris et al 2017		X	H
L1333		Hap_7	NA	Saccharomyces cerevisiae	LVCB	AWRI2872							PdM	Oenobrands	Wine	Anthropic				Chile	South America	Neotropic	-31.7613	-71.3188					Arias 2008		Peris et al 2017		X	H
L1374		Hap_3	Hap_52	Saccharomyces cerevisiae								wine/European			Wine	Anthropic		Cauquenes	Biobío	Chile	South America	Neotropic	-35.9671	-72.3155					Bergström et al 2014/Almeida et al 2016	Almeida et al. 2015	Peris et al 2017		X	H		X	X			X	X		X	X	X	X	X	X	X
L1528		Hap_3	Hap_3	Saccharomyces cerevisiae	NCYC3319							wine/European		Cabernet variety	Wine	Anthropic		Cauquenes	Biobío	Chile	South America	Neotropic	-35.9671	-72.3155					Bergström et al 2014/Almeida et al 2016	Almeida et al. 2015	Peris et al 2017		X	H									X		X	X		X	X
LA001		Hap_8	Hap_3	Saccharomyces cerevisiae								Admixture			Lab	Anthropic				Lab cross									Gallone et al 2016	Gallone et al. 2016			X	H
LA002		Hap_3	Hap_4	Saccharomyces cerevisiae								Admixture			Lab	Anthropic				Lab cross									Gallone et al 2016	Gallone et al. 2016			X	H
LalvinQA23		Hap_68	Hap_13	Saccharomyces cerevisiae	AWRI2260							wine/European	PdM	Lallemand	Wine	Anthropic				Unknown	Unknown	Unknown							Almeida et al 2016	Almeida et al. 2015			X	H
LL2011-003	PYCC 7950	Hap_70	Hap_1	Saccharomyces paradoxus	yHDPN153							America C		Abies sp.	Slug	Wild		Cap-Chat	Quebec	Canada	North America	Neartic	49.096	-66.6879			Christian Landry	Christian Landry	Charron et al. 2013	Leducq et al. 2016		X	X	H+S	X		X			X	X	X
LL2011-004	PYCC 7931	Hap_70	NA	Saccharomyces paradoxus	yHDPN20							America C		Abies sp.	Bark	Wild		Cap Chat	Québec	Canada	North America	Neartic	49.096	-66.6879			Christian Landry	Christian Landry	Charron et al. 2013			X	X	H+S	X
LL2011-005	PYCC 7932	Hap_5	Hap_1	Saccharomyces paradoxus	yHDPN21							Admixture	America C*	Acer sp.	Bark	Wild		Île d'Orleans	Québec	Canada	North America	Neartic	46.9431	-70.9317			Christian Landry	Christian Landry	Charron et al. 2013	Leducq et al. 2016		X	X	H+S	X							X
LL2011-011	PYCC 7933	Hap_70	NA	Saccharomyces paradoxus	yHDPN22							America C			Bumblebee	Wild		Squatec	Québec	Canada	North America	Neartic	47.8916	-68.7232			Christian Landry	Christian Landry	Charron et al. 2013			X	X		X		X
LL2011-012	PYCC 7951	Hap_69	NA	Saccharomyces paradoxus	yHDPN156							America C		Acer sp.	Bark	Wild	Station Duchesnay		Quebec	Canada	North America	Neartic	46.8709	-71.6393			Christian Landry	Christian Landry	Charron et al. 2013			X	X	H+S	X
LL2012-002	PYCC 7952	Hap_71	Hap_10	Saccharomyces paradoxus	yHDPN158							America B		Quercus sp.	Bark	Wild	Pointe Platon		Quebec	Canada	North America	Neartic	46.6656	-71.8593			Christian Landry	Christian Landry	Charron et al. 2013	Leducq et al. 2016		X	X	H+S	X		X			X	X	X
LL2012-009	PYCC 7936	Hap_72	Hap_1	Saccharomyces paradoxus	yHDPN25							America B		Quercus sp.	Bark	Wild		Bois de Coulonge	Quebec	Canada	North America	Neartic	46.7895	-71.2436			Christian Landry	Christian Landry	Charron et al. 2013	Leducq et al. 2016		X	X	H+S	X		X			X	X	X
LL2012-012	PYCC 7937	Hap_70	NA	Saccharomyces paradoxus	yHDPN26							America C		Acer sp.	Bark	Wild	L'anse au Griffon	Gaspésie	Québec	Canada	North America	Neartic	48.9341	-64.3062			Christian Landry	Christian Landry	Charron et al. 2013	Leducq et al. 2016		X	X	H+S	X
LL2012-016	PYCC 7953	Hap_5	Hap_26	Saccharomyces paradoxus	yHDPN159							America C	America C	Quercus sp.	Bark	Wild	Pointe Platon		Quebec	Canada	North America	Neartic	46.6656	-71.8593			Christian Landry	Christian Landry	Charron et al. 2013	Leducq et al. 2016		X	X	H+S	X		X			X	X	X
LL2012-018	PYCC 7954	Hap_70	Hap_26	Saccharomyces paradoxus	yHDPN160							America C	America C	Quercus sp.	Bark	Wild	Pointe Platon		Quebec	Canada	North America	Neartic	46.6656	-71.8593			Christian Landry	Christian Landry	Charron et al. 2013	Leducq et al. 2016		X	X	H+S	X		X			X	X	X
LL2012-025	PYCC 7940	Hap_73	NA	Saccharomyces paradoxus	yHDPN29							America B		Quercus sp.	Bark	Wild		Sherbrooke	Québec	Canada	North America	Neartic	45.403	-71.8877			Christian Landry	Christian Landry	Charron et al. 2013	Leducq et al. 2016		X	X	H+S	X
LL2012-026	PYCC 7941	Hap_5	Hap_1	Saccharomyces paradoxus	yHDPN30							America A	America (A)	Quercus sp.	Bark	Wild	Promenade Lac des Nations	Sherbrooke	Québec	Canada	North America	Neartic	45.3952	-71.9074			Christian Landry	Christian Landry	Charron et al. 2013	Leducq et al. 2016		X	X	H+S	X		X			X	X	X
LL2012-027	PYCC 7942	Hap_70	NA	Saccharomyces paradoxus	yHDPN31							America C		Acer sp.	Bark	Wild		Sherbrooke	Québec	Canada	North America	Neartic	45.403	-71.8877			Christian Landry	Christian Landry	Charron et al. 2013			X	X	H+S	X
LL2012-030	PYCC 7944	Hap_5	NA	Saccharomyces paradoxus	yHDPN33							America B		Acer sp.	Bark	Wild	Pacific Spirit park	Vancouver	British Columbia	Canada	North America	Neartic	49.2535	-123.216			Christian Landry	Christian Landry	Charron et al. 2013	Leducq et al. 2016		X	X	H+S	X
M488	PYCC 6895	Hap_25	Hap_15	Saccharomyces uvarum								HOL-EU			Grapes	Anthropic				Moldova	Europe	Paleartic	47.2867	28.511					Almeida et al. 2014	Almeida et al. 2014			X	H
MB7c		Hap_5	Hap_1	Saccharomyces cerevisiae								Mediterranean oak		Quercus pubescens		Wild		Montbarri		France	Europe	Paleartic	43.6466	3.21213					Almeida et al 2016	Almeida et al. 2015		X	X	H+S	X							X
MSH-587-1	PYCC 7955	Hap_70	Hap_1	Saccharomyces paradoxus	yHDPN165							America C		Quercus sp.	Bark	Wild		Moint Saint-Hilaire	Quebec	Canada	North America	Neartic	45.5516	-73.1551			Christian Landry	Graham Bell	Charron et al. 2013			X	X	H+S	X		X			X	X	X
MSH-604	PYCC 7956	Hap_73	Hap_1	Saccharomyces paradoxus	yHDPN166							America B		Quercus sp.	Bark	Wild		Moint Saint-Hilaire	Quebec	Canada	North America	Neartic	45.5516	-73.1551			Christian Landry	Graham Bell	Charron et al. 2013	Leducq et al. 2016		X	X	H+S	X		X			X	X	X
N44	PYCC 7968	Hap_42	Hap_31	Saccharomyces paradoxus	CBS8438	CECT11423	yHDPN429					Far East Eurasia		Quercus mongolica	Exudate	Wild			Ternei	Russia	Europe	Paleartic	45.0504	136.614			Ed Louis	Naumov G	Bergström et al 2014	Bergström et al. 2014	Peris et al 2017	X	X	H+S	X	X	X	X	X	X	X	X	X	X	X	X	X	X	X
NCAIM01116	PYCC 6874	Hap_25	Hap_15	Saccharomyces uvarum								HOL-EU			Grape berries	Anthropic				Russia	Europe	Paleartic	64.6863	97.7453					Almeida et al. 2014	Almeida et al. 2014			X	H
NCAIM789	PYCC 6872	Hap_25	NA	Saccharomyces uvarum								HOL-EU		Carpinus betulus	Exudate	Wild			Babat	Hungary	Europe	Paleartic	47.9094	19.0479					Libkind et al 2011		Peris et al 2017	X	X	H+S	X
NCAIM868	PYCC 6873	Hap_25	NA	Saccharomyces uvarum								HOL-EU			Slimy material on a stump	Anthropic			Dorog	Hungary	Europe	Paleartic	47.7224	18.7316					Libkind et al 2011		Peris et al 2017		X	H
NCYC110	PYCC 4571	Hap_76	NA	Saccharomyces cerevisiae	YJM1439							West African		Z. officinal	Ginger Beer	Anthropic				West Africa	Africa	Afrotropic	14.7611	-2.51441					Liti et al. 2009/Strope et al 2015	Liti et al. 2009	Peris et al 2017		X	H
NRLL-YB-2047	PYCC 7946	Hap_5	Hap_1	Saccharomyces paradoxus	yHDPN122	yHAB3	CECT11192					America B		Hickory	Frass	Wild		Salem	Missouri	USA	North America	Neartic	37.6456	-91.536			Christian Landry		Leducq et al. 2014	Leducq et al. 2016		X	X	H+S	X		X			X	X	X
NRRLY-12844		Hap_10	Hap_4	Saccharomyces cerevisiae								Sake-Philippines								Philipines	Asia	Indo-Malay	12.8797	121.774					Gonçalves et al 2016	Gonçalves et al. 2016		X	X
NRRLYB-4084	PYCC 8200	Hap_7	Hap_53	Saccharomyces cerevisiae								Admixture	Philippines	Coconut sap						Philipines	Asia	Indo-Malay	12.8797	121.774					Gonçalves et al 2016	Gonçalves et al. 2016		X	X
P1C1		Hap_27	Hap_42	Saccharomyces eubayanus								Patagonia B	PB1		Soil	Wild		Kaimanawa Forest Park		New Zealand	Oceania	Australasia	-39.0968	175.959					Gayevskiy et al 2015/Peris et al 2016	Peris et al. 2016		X	X		X							X
P3F5		Hap_81	Hap_54	Saccharomyces arboricola								Oceania			Soil	Wild				New Zealand	Oceania	Australasia	-40.9006	174.886					Gayevskiy et al 2015	Gayevskiy et al. 2015		X	X		X							X
P3H5		Hap_82	NA	Saccharomyces arboricola								Oceania			Soil	Wild				New Zealand	Oceania	Australasia	-40.9006	174.886					Gayevskiy et al 2015	Gayevskiy et al. 2015		X	X		X
PJS9	PYCC 6893	Hap_25	Hap_15	Saccharomyces uvarum								HOL-EU			Wine	Anthropic			Sancerre	France	Europe	Paleartic	47.3296	2.83617					Almeida et al. 2014	Almeida et al. 2014			X	H
Platinum		Hap_1	Hap_13	Saccharomyces cerevisiae								Bread	Beer/Bread	Commercial bread dough	Bread	Anthropic				Unknown	Unknown	Unknown							Gonçalves et al 2016	Gonçalves et al. 2016			X	H
PW5		Hap_21	Hap_13	Saccharomyces cerevisiae											Raphia palm wine, 2002				Aba, Abia State	Nigeria	Africa								Hyma et al 2011				X
PYCC4226	PYCC 4226	Hap_1	Hap_13	Saccharomyces cerevisiae								Bread	Beer/Bread	Commercial bread dough	Bread	Anthropic				Unknown	Unknown	Unknown							Gonçalves et al 2016	Gonçalves et al. 2016			X	H
PYR4e	PYCC 8117	Hap_3	Hap_36	Saccharomyces cerevisiae								Mediterranean oak		Quercus pubescens		Wild		Agios Ioannis		Greece	Europe	Paleartic	39.6157	19.8484					Almeida et al 2016	Almeida et al. 2015		X	X	H+S	X							X
SA001		Hap_13	Hap_13	Saccharomyces cerevisiae								Asian			Saké	Anthropic				Japan	Asia	Paleartic	36.2048	138.253					Gallone et al 2016	Gallone et al. 2016			X	H
SA002		Hap_8	Hap_3	Saccharomyces cerevisiae								wine/European			Saké	Anthropic				Japan	Asia	Paleartic	36.2048	138.253					Gallone et al 2016	Gallone et al. 2016			X	H
SA003		Hap_13	Hap_13	Saccharomyces cerevisiae								Asian			Saké	Anthropic				Japan	Asia	Paleartic	36.2048	138.253					Gallone et al 2016	Gallone et al. 2016			X	H
SA004		Hap_32	Hap_13	Saccharomyces cerevisiae								Asian			Saké	Anthropic				Japan	Asia	Paleartic	36.2048	138.253					Gallone et al 2016	Gallone et al. 2016			X	H
SA005		Hap_13	Hap_4	Saccharomyces cerevisiae								Asian			Saké	Anthropic				Japan	Asia	Paleartic	36.2048	138.253					Gallone et al 2016	Gallone et al. 2016			X	H
SA006		Hap_13	Hap_13	Saccharomyces cerevisiae								Asian			Saké	Anthropic				Japan	Asia	Paleartic	36.2048	138.253					Gallone et al 2016	Gallone et al. 2016			X	H
SA007		Hap_32	Hap_13	Saccharomyces cerevisiae								Asian			Saké	Anthropic				Japan	Asia	Paleartic	36.2048	138.253					Gallone et al 2016	Gallone et al. 2016			X	H
SDO2s1		Hap_32	Hap_4	Saccharomyces cerevisiae								North America-Japan		Quercus spp.		Wild			North Carolina	USA	North America	Neartic	35.7596	-79.0193					Almeida et al 2016	Almeida et al. 2015		X	X	H+S	X							X
SDO3s1		Hap_32	Hap_4	Saccharomyces cerevisiae								North America-Japan		Quercus spp.		Wild			North Carolina	USA	North America	Neartic	35.7596	-79.0193					Almeida et al 2016	Almeida et al. 2015		X	X	H+S	X							X
SDO6s1		Hap_32	Hap_4	Saccharomyces cerevisiae								North America-Japan		Quercus spp.		Wild			North Carolina	USA	North America	Neartic	35.7596	-79.0193					Almeida et al 2016	Almeida et al. 2015		X	X	H+S	X							X
SDO8s1		Hap_32	Hap_4	Saccharomyces cerevisiae								North America-Japan		Quercus spp.		Wild			North Carolina	USA	North America	Neartic	35.7596	-79.0193					Almeida et al 2016	Almeida et al. 2015		X	X	H+S	X							X
SK1		Hap_21	Hap_12	Saccharomyces cerevisiae	NCYC3265							African Palm Wine	West African Subgroup 2		soil	Wild				USA	North America	Neartic	39.7837	-100.446					Liti et al. 2009	Liti et al. 2009	Peris et al 2017	X	X		X	X	X		X	X	X	X	X	X	X	X	X	X	X
SM69s1		Hap_32	Hap_4	Saccharomyces cerevisiae								North America-Japan		Quercus spp.		Wild			North Carolina	USA	North America	Neartic	35.7596	-79.0193					Almeida et al 2016	Almeida et al. 2015		X	X	H+S	X							X
Sol7-2		Hap_3	Hap_1	Saccharomyces cerevisiae										Vineyard	Soil	Anthropic		West Auckland	Auckland	New Zealand	Oceania	Australasia	-36.8504	174.543		2005		Goddard et al 2010	Gayevskiy and Goddard 2016	Gayevskiy and Goddard 2016			X	H
SON4c		Hap_15	Hap_3	Saccharomyces cerevisiae								Admixture		Ficus carica		Wild		Sonim		Portugal	Europe	Paleartic	41.7111	-7.22907					Almeida et al 2016	Almeida et al. 2015		X	X	H+S	X							X
SP001		Hap_1	Hap_13	Saccharomyces cerevisiae								Admixture			Spirits	Anthropic				Unknown	Unknown	Unknown							Gallone et al 2016	Gallone et al. 2016			X	H
SP002		Hap_7	Hap_12	Saccharomyces cerevisiae								wine/European			Spirits	Anthropic				France	Europe	Paleartic	46.2276	2.21375					Gallone et al 2016	Gallone et al. 2016			X	H
SP003		Hap_1	Hap_13	Saccharomyces cerevisiae								Admixture			Spirits	Anthropic				Unknown	Unknown	Unknown							Gallone et al 2016	Gallone et al. 2016			X	H
SP004		Hap_7	Hap_20	Saccharomyces cerevisiae								wine/European			Spirits	Anthropic				Brazil	South America	Neotropic	-14.235	-51.9253					Gallone et al 2016	Gallone et al. 2016			X	H
SP005		Hap_32	Hap_10	Saccharomyces cerevisiae								Beer1	Belgium/Germany		Spirits	Anthropic				Brazil	South America	Neotropic	-14.235	-51.9253					Gallone et al 2016	Gallone et al. 2016			X	H
SP006		Hap_5	Hap_65	Saccharomyces cerevisiae								Admixture			Spirits	Anthropic				Brazil	South America	Neotropic	-14.235	-51.9253					Gallone et al 2016	Gallone et al. 2016			X	H
SP007		Hap_1	Hap_13	Saccharomyces cerevisiae								Admixture			Spirits	Anthropic				Scotland	Europe	Paleartic	56.4907	-4.20265					Gallone et al 2016	Gallone et al. 2016			X	H
SP008		Hap_1	Hap_13	Saccharomyces cerevisiae								Admixture			Spirits	Anthropic				Scotland	Europe	Paleartic	56.4907	-4.20265					Gallone et al 2016	Gallone et al. 2016			X	H
SP010		Hap_14	Hap_13	Saccharomyces cerevisiae								Admixture			Spirits	Anthropic				Unknown	Unknown	Unknown							Gallone et al 2016	Gallone et al. 2016			X	H
SP011		Hap_3	Hap_10	Saccharomyces cerevisiae								wine/European			Spirits	Anthropic				Unknown	Unknown	Unknown							Gallone et al 2016	Gallone et al. 2016			X	H
T.52_2H		Hap_3	Hap_1	Saccharomyces cerevisiae										Spontaneous fermentation, Pinot noir	Wine	Anthropic		West Auckland	Auckland	New Zealand	Oceania	Australasia	-36.8504	174.543		2008		Phil Pfunder's MSc	Gayevskiy and Goddard 2016	Gayevskiy and Goddard 2016			X	H
T.52_3A		Hap_3	Hap_1	Saccharomyces cerevisiae										Spontaneous fermentation, Pinot noir	Wine	Anthropic		West Auckland	Auckland	New Zealand	Oceania	Australasia	-36.8504	174.543		2008		Phil Pfunder's MSc	Gayevskiy and Goddard 2016	Gayevskiy and Goddard 2016			X	H
T.52_3C		Hap_3	Hap_1	Saccharomyces cerevisiae										Spontaneous fermentation, Pinot noir	Wine	Anthropic		West Auckland	Auckland	New Zealand	Oceania	Australasia	-36.8504	174.543		2008		Phil Pfunder's MSc	Gayevskiy and Goddard 2016	Gayevskiy and Goddard 2016			X	H
T.52_5A		Hap_3	Hap_1	Saccharomyces cerevisiae										Spontaneous fermentation, Pinot noir	Wine	Anthropic		West Auckland	Auckland	New Zealand	Oceania	Australasia	-36.8504	174.543		2008		Phil Pfunder's MSc	Gayevskiy and Goddard 2016	Gayevskiy and Goddard 2016			X	H
T.52_5E		Hap_3	Hap_3	Saccharomyces cerevisiae										Spontaneous fermentation, Pinot noir	Wine	Anthropic		West Auckland	Auckland	New Zealand	Oceania	Australasia	-36.8504	174.543		2008		Phil Pfunder's MSc	Gayevskiy and Goddard 2016	Gayevskiy and Goddard 2016			X	H
T16		Hap_3	Hap_1	Saccharomyces cerevisiae										Spontaneous fermentation, Chardonnay	Wine	Anthropic		West Auckland	Auckland	New Zealand	Oceania	Australasia	-36.8504	174.543		2005		Goddard et al 2010	Gayevskiy and Goddard 2016	Gayevskiy and Goddard 2016			X	H
T52		Hap_3	Hap_3	Saccharomyces cerevisiae										Spontaneous fermentation, Chardonnay	Wine	Anthropic		West Auckland	Auckland	New Zealand	Oceania	Australasia	-36.8504	174.543		2005		Goddard et al 2010	Gayevskiy and Goddard 2016	Gayevskiy and Goddard 2016			X	H
T63		Hap_3	Hap_1	Saccharomyces cerevisiae										Spontaneous fermentation, Chardonnay	Wine	Anthropic		West Auckland	Auckland	New Zealand	Oceania	Australasia	-36.8504	174.543		2005		Goddard et al 2010	Gayevskiy and Goddard 2016	Gayevskiy and Goddard 2016			X	H
T73		Hap_3	Hap_4	Saccharomyces cerevisiae	CECT1894	AWRI1497a						wine/European	Wine	Lallemand	Wine	Anthropic			Alicante	Spain	Europe	Paleartic	38.3462	-0.489006					Arias 2008/Almeida et al 2016,Borneman et al 2016	Almeida et al. 2015	Peris et al 2017		X	H
T73Bio		NA	Hap_4	Saccharomyces cerevisiae								Biofuel	Biofuel		Biofuel	Anthropic				Unknown	Unknown	Unknown					Maria Sardi and Audrey Gasch		Sardi et al 2018	Sardi et al. 2018				H			X			X	X			X			X
T78		Hap_3	Hap_1	Saccharomyces cerevisiae										Spontaneous fermentation, Chardonnay	Wine	Anthropic		West Auckland	Auckland	New Zealand	Oceania	Australasia	-36.8504	174.543		2005		Goddard et al 2010	Gayevskiy and Goddard 2016	Gayevskiy and Goddard 2016			X	H
T8		Hap_3	Hap_1	Saccharomyces cerevisiae										Spontaneous fermentation, Chardonnay	Wine	Anthropic		West Auckland	Auckland	New Zealand	Oceania	Australasia	-36.8504	174.543		2005		Goddard et al 2010	Gayevskiy and Goddard 2016	Gayevskiy and Goddard 2016			X	H
TUM127		Hap_2	Hap_13	Saccharomyces cerevisiae								Sake-Philippines	Sake	Wheat Beer	Beer	Anthropic			Freising-Weihenstephan	Germany	Europe	Paleartic	48.3962	11.7247					Gonçalves et al 2016	Gonçalves et al. 2016			X	H
TUM148		Hap_32	Hap_10	Saccharomyces cerevisiae								Beer_GermanAltKölsch	Beer	Alt Beer	Beer	Anthropic			Düsseldorf	Germany	Europe	Paleartic	51.2277	6.77346					Gonçalves et al 2016	Gonçalves et al. 2016			X	H
TUM165		Hap_31	Hap_17	Saccharomyces cerevisiae								Ale_EnglishIrish	Beer	Alt Beer	Beer	Anthropic			Burton-upon-Trend	UK	Europe	Paleartic	52.814	-1.63714					Gonçalves et al 2016	Gonçalves et al. 2016			X	H
TUM174		Hap_32	Hap_10	Saccharomyces cerevisiae								Beer_GermanAltKölsch	Beer	Alt Beer	Beer	Anthropic			Mülheim	Germany	Europe	Paleartic	48.1351	11.582					Gonçalves et al 2016	Gonçalves et al. 2016			X	H
TUM175		Hap_3	Hap_10	Saccharomyces cerevisiae								Beer_Wheat	Beer	Wheat Beer	Beer	Anthropic			Freising-Weihenstephan	Germany	Europe	Paleartic	48.3962	11.7247					Gonçalves et al 2016	Gonçalves et al. 2016			X	H
TUM177		Hap_32	Hap_10	Saccharomyces cerevisiae								Beer_GermanAltKölsch	Beer	Kölsh Beer	Beer	Anthropic			Krefeld	Germany	Europe	Paleartic	51.3388	6.58534					Gonçalves et al 2016	Gonçalves et al. 2016			X	H
TUM184		Hap_32	Hap_13	Saccharomyces cerevisiae								Sake-Philippines	Sake	Alt Beer	Beer	Anthropic			Düsseldorf	Germany	Europe	Paleartic	51.2277	6.77346					Gonçalves et al 2016	Gonçalves et al. 2016			X	H
TUM205		Hap_32	Hap_4	Saccharomyces cerevisiae								Beer	Beer	Wheat Beer	Beer	Anthropic			Würzburg	Germany	Europe	Paleartic	49.7913	9.95335					Gonçalves et al 2016	Gonçalves et al. 2016			X	H
TUM208		Hap_32	Hap_10	Saccharomyces cerevisiae								Beer_GermanAltKölsch	Beer	Alt Beer	Beer	Anthropic			Rhineland-Palatinate	Germany	Europe	Paleartic	50.1183	7.30895					Gonçalves et al 2016	Gonçalves et al. 2016			X	H
TUM210		Hap_31	Hap_17	Saccharomyces cerevisiae								Ale_EnglishIrish	Beer	British Ale / Stout	Beer	Anthropic				UK	Europe	Paleartic	55.3781	-3.43597					Gonçalves et al 2016	Gonçalves et al. 2016			X	H
TUM211		Hap_31	Hap_17	Saccharomyces cerevisiae								Ale_EnglishIrish	Beer	Ale & Stout	Beer	Anthropic				UK	Europe	Paleartic	55.3781	-3.43597					Gonçalves et al 2016	Gonçalves et al. 2016			X	H
TUM213		Hap_48	Hap_17	Saccharomyces cerevisiae								Ale_EnglishIrish	Beer	British Ale / Stout	Beer	Anthropic				UK	Europe	Paleartic	55.3781	-3.43597					Gonçalves et al 2016	Gonçalves et al. 2016			X	H
TUM308		Hap_32	Hap_10	Saccharomyces cerevisiae								Beer_GermanAltKölsch	Beer	Alt Beer	Beer	Anthropic			Rhineland-Palatinate	Germany	Europe	Paleartic	50.1183	7.30895					Gonçalves et al 2016	Gonçalves et al. 2016			X	H
TUM338		Hap_32	Hap_10	Saccharomyces cerevisiae								Beer_GermanAltKölsch	Beer	Alt Beer	Beer	Anthropic			Düsseldorf	Germany	Europe	Paleartic	51.2277	6.77346					Gonçalves et al 2016	Gonçalves et al. 2016			X	H
TUM380		Hap_2	Hap_13	Saccharomyces cerevisiae								Sake-Philippines	Sake	Starter culture for Lambic	Beer	Anthropic				Belgium	Europe	Paleartic	50.5039	4.46994					Gonçalves et al 2016	Gonçalves et al. 2016			X	H
TUM381		Hap_3	Hap_10	Saccharomyces cerevisiae								Beer_Wheat	Beer	Belgian Wheat Beer	Beer	Anthropic				Belgium	Europe	Paleartic	50.5039	4.46994					Gonçalves et al 2016	Gonçalves et al. 2016			X	H
TUM480		Hap_1	Hap_13	Saccharomyces cerevisiae								Bread	Beer/Bread	Opaque Beer	Beer	Anthropic				South Africa	Africa	Afrotropic	-30.5595	22.9375					Gonçalves et al 2016	Gonçalves et al. 2016			X	H
TUM503		Hap_3	Hap_19	Saccharomyces cerevisiae								Ale_EnglishIrish	Beer	California Ale	Beer	Anthropic				Unknown	Unknown	Unknown							Gonçalves et al 2016	Gonçalves et al. 2016			X	H
TUM506		Hap_1	Hap_13	Saccharomyces cerevisiae								Bread	Beer/Bread	British Ale	Beer	Anthropic				UK	Europe	Paleartic	55.3781	-3.43597					Gonçalves et al 2016	Gonçalves et al. 2016			X	H
TUM507		Hap_3	Hap_10	Saccharomyces cerevisiae								Beer_Wheat	Beer	Ale Beer from Wheatmalt	Beer	Anthropic				Unknown	Unknown	Unknown							Gonçalves et al 2016	Gonçalves et al. 2016			X	H
TUM508		Hap_31	Hap_17	Saccharomyces cerevisiae								Ale_EnglishIrish	Beer	Irish Ale	Beer	Anthropic				Ireland	Europe	Paleartic	53.1424	-7.69205					Gonçalves et al 2016	Gonçalves et al. 2016			X	H
TUM510		Hap_48	Hap_17	Saccharomyces cerevisiae								Ale_EnglishIrish	Beer	British Ale	Beer	Anthropic				UK	Europe	Paleartic	55.3781	-3.43597					Gonçalves et al 2016	Gonçalves et al. 2016			X	H
TUM513		Hap_32	Hap_10	Saccharomyces cerevisiae								Beer_GermanAltKölsch	Beer	California Ale	Beer	Anthropic				Unknown	Unknown	Unknown							Gonçalves et al 2016	Gonçalves et al. 2016			X	H
TUM68		Hap_2	Hap_13	Saccharomyces cerevisiae								Sake-Philippines	Sake	Wheat Beer	Beer	Anthropic			Freising-Weihenstephan	Germany	Europe	Paleartic	48.3962	11.7247					Gonçalves et al 2016	Gonçalves et al. 2016			X	H
UC5		Hap_32	Hap_13	Saccharomyces cerevisiae	UCD612							Sake-Philippines			Sake	Anthropic		Kurashi		Japan	Asia	Paleartic	34.585	133.772					Almeida et al 2016	Almeida et al. 2015			X	H
UCD51-206	PYCC 6877	Hap_25	Hap_15	Saccharomyces uvarum								HOL-NA		Drosophila permisiles		Wild	Porcupine flat,		California	USA	North America	Neartic	37.8084	-119.566					Almeida et al. 2014	Almeida et al. 2014		X	X	H+S	X							X
UCD61-137	PYCC 6878	Hap_25	Hap_15	Saccharomyces uvarum								HOL-NA		Drosophila pseudoobscura		Wild	Beryessa Hills		California	USA	North America	Neartic	37.3839	-121.853					Almeida et al. 2014	Almeida et al. 2014		X	X	H+S	X							X
UFRJ50816T	PYCC 7969	Hap_24	Hap_14	Saccharomyces paradoxus	yHDPN431							America B		Drosophila sp.	Tijuca Forest	Wild		Tijuca Forest	Rio de Janeiro	Brazil	South America	Neotropic	-22.9461	-43.2862			Ed Louis		Liti et al 2009	Liti et al. 2009	Peris et al 2017	X	X	H+S	X	X	X		X	X	X	X
UWOPS03-433.3		Hap_7	Hap_66	Saccharomyces cerevisiae								Malaysian	Malaysia	Nectar of Bertram palm						Malaysia	Asia	Indo-Malay	4.21048	101.976					Gonçalves et al 2016	Gonçalves et al. 2016		X	X
UWOPS03-461.4	PYCC 7977	Hap_7	Hap_66	Saccharomyces cerevisiae	NCYC3461 (2n)							Malaysian		Bertam palm	Nectar	Wild	Telok Senangin			Malaysia	Asia	Indo-Malay	4.30263	100.607					Bergström et al 2014	Bergström et al. 2014	Peris et al 2017	X	X	H+S	X	X	X	X	X	X	X	X	X	X	X	X	X	X	X
UWOPS05-227.2		Hap_85	NA	Saccharomyces cerevisiae	YJM1447							Malaysian		Bertam palm	Nectar	Wild			Telok Senangin	Malaysia	Asia	Indo-Malay	4.30263	100.607					Liti et al. 2009/Strope et al 2015	Liti et al. 2009	Peris et al 2017	X	X	H+S	X
UWOPS83-787		Hap_13	Hap_4	Saccharomyces cerevisiae	YJM1443	NCYC3448						Admixture		Opuntia stricta	Fruit	Wild			Great Inagua Island	Bahamas	Central America	Neotropic	21.1	-73.3221					Liti et al. 2009/Strope et al 2015	Liti et al. 2009	Peris et al 2017	X	X	H+S	X							X	X		X	X		X	X
UWOPS87-2421		Hap_7	Hap_4	Saccharomyces cerevisiae	YJM1444	NCYC3449						Admixture		Opuntia megacantha	Cladode	Wild		Puhelu Road	Maui	Hawaii	North America	Oceania	20.7959	-156.332					Liti et al. 2009/Strope et al 2015	Liti et al. 2009	Peris et al 2017	X	X	H+S	X							X
UWOPS91-917.1		Hap_86	Hap_67	Saccharomyces paradoxus	yHDPN428							Hawaii		Myoporum sandwicense	Exudate	Wild	Saddle Road	Kailua	Hawaii	USA	North America	Neartic	21.406	-157.763			Ed Louis	Lachance M	Liti et a 2009	Liti et al. 2009		X	X	H+S	X	X	X	X	X			X	X		X	X		X	X
VelF		Hap_3	Hap_3	Saccharomyces cerevisiae								wine/European		Ficus carica		Wild		Velanidias		Greece	Europe	Paleartic	36.4777	23.1461					Almeida et al 2016	Almeida et al. 2015		X	X	H+S	X							X
Vin13		Hap_7	Hap_3	Saccharomyces cerevisiae	AWRI1537							wine/European	Wine	Anchor Yeast	Wine	Anthropic				Unknown	Unknown	Unknown							Almeida et al 2016	Almeida et al. 2015			X	H
WA_C_CODDINGTON_2		Hap_13	Hap_3	Saccharomyces cerevisiae										Spontaneous fermentation, Chardonnay	Wine	Anthropic		West Auckland	Auckland	New Zealand	Oceania	Australasia	-36.8504	174.543		2010		Gayevskiy and Goddard 2012	Gayevskiy and Goddard 2016	Gayevskiy and Goddard 2016			X	H
WA_C_KINGSMILL_10		Hap_3	Hap_1	Saccharomyces cerevisiae										Spontaneous fermentation, Chardonnay	Wine	Anthropic		West Auckland	Auckland	New Zealand	Oceania	Australasia	-36.8504	174.543		2010		Gayevskiy and Goddard 2012	Gayevskiy and Goddard 2016	Gayevskiy and Goddard 2016			X	H
WA_C_MATES_10		Hap_3	Hap_1	Saccharomyces cerevisiae										Spontaneous fermentation, Chardonnay	Wine	Anthropic		West Auckland	Auckland	New Zealand	Oceania	Australasia	-36.8504	174.543		2010		Gayevskiy and Goddard 2012	Gayevskiy and Goddard 2016	Gayevskiy and Goddard 2016			X	H
WA_C_MATES_13		Hap_3	Hap_1	Saccharomyces cerevisiae										Spontaneous fermentation, Chardonnay	Wine	Anthropic		West Auckland	Auckland	New Zealand	Oceania	Australasia	-36.8504	174.543		2010		Gayevskiy and Goddard 2012	Gayevskiy and Goddard 2016	Gayevskiy and Goddard 2016			X	H
WA_C_WAITAKEREROAD_7		Hap_3	Hap_1	Saccharomyces cerevisiae										Spontaneous fermentation, Chardonnay	Wine	Anthropic		West Auckland	Auckland	New Zealand	Oceania	Australasia	-36.8504	174.543		2010		Gayevskiy and Goddard 2012	Gayevskiy and Goddard 2016	Gayevskiy and Goddard 2016			X	H
WE372		Hap_9	Hap_3	Saccharomyces cerevisiae								wine/European		Commercial	Wine	Anthropic		Cape Town		South Africa	Africa	Afrotropic	-28.8166	24.9916					Almeida et al 2016	Almeida et al. 2015			X	H
WI_C_MB95MBMZ_4		Hap_11	Hap_10	Saccharomyces cerevisiae										Spontaneous fermentation, Chardonnay	Wine	Anthropic		Waiheke Island	Auckland	New Zealand	Oceania	Australasia	-36.8504	174.543		2010		Gayevskiy and Goddard 2012	Gayevskiy and Goddard 2016	Gayevskiy and Goddard 2016			X	H
WI_C_MBSP_15		Hap_11	Hap_10	Saccharomyces cerevisiae										Spontaneous fermentation, Chardonnay	Wine	Anthropic		Waiheke Island	Auckland	New Zealand	Oceania	Australasia	-36.8504	174.543		2010		Gayevskiy and Goddard 2012	Gayevskiy and Goddard 2016	Gayevskiy and Goddard 2016			X	H
WI_C_MBSP_4		Hap_3	Hap_10	Saccharomyces cerevisiae										Spontaneous fermentation, Chardonnay	Wine	Anthropic		Waiheke Island	Auckland	New Zealand	Oceania	Australasia	-36.8504	174.543		2010		Gayevskiy and Goddard 2012	Gayevskiy and Goddard 2016	Gayevskiy and Goddard 2016			X	H
WI_S_JASA_13		Hap_3	Hap_3	Saccharomyces cerevisiae										Spontaneous fermentation, Syrah	Wine	Anthropic		Waiheke Island	Auckland	New Zealand	Oceania	Australasia	-36.8019	175.108		2010		Gayevskiy and Goddard 2012	Gayevskiy and Goddard 2016	Gayevskiy and Goddard 2016			X	H
WI_S_JASA_5		Hap_8	Hap_10	Saccharomyces cerevisiae										Spontaneous fermentation, Syrah	Wine	Anthropic		Waiheke Island	Auckland	New Zealand	Oceania	Australasia	-36.8019	175.108		2010		Gayevskiy and Goddard 2012	Gayevskiy and Goddard 2016	Gayevskiy and Goddard 2016			X	H
WI_S_OAKURA_4		Hap_8	Hap_1	Saccharomyces cerevisiae										Spontaneous fermentation, Syrah	Wine	Anthropic		Waiheke Island	Auckland	New Zealand	Oceania	Australasia	-36.8019	175.108		2010		Gayevskiy and Goddard 2012	Gayevskiy and Goddard 2016	Gayevskiy and Goddard 2016			X	H
WI001		Hap_7	Hap_12	Saccharomyces cerevisiae								wine/European			Wine	Anthropic				France	Europe	Paleartic	46.2276	2.21375					Gallone et al 2016	Gallone et al. 2016			X	H
WI002		Hap_2	Hap_1	Saccharomyces cerevisiae								Admixture			Wine	Anthropic				Russia	Europe	Paleartic	61.524	105.319					Gallone et al 2016	Gallone et al. 2016			X	H
WI003		Hap_3	Hap_1	Saccharomyces cerevisiae								wine/European			Wine	Anthropic				France	Europe	Paleartic	46.2276	2.21375					Gallone et al 2016	Gallone et al. 2016			X	H
WI004		Hap_3	Hap_10	Saccharomyces cerevisiae								wine/European			Wine	Anthropic				Germany	Europe	Paleartic	51.1657	10.4515					Gallone et al 2016	Gallone et al. 2016			X	H
WI005		Hap_7	Hap_12	Saccharomyces cerevisiae								wine/European			Wine	Anthropic				Germany	Europe	Paleartic	51.1657	10.4515					Gallone et al 2016	Gallone et al. 2016			X	H
WI006		Hap_3	Hap_3	Saccharomyces cerevisiae								wine/European			Wine	Anthropic				Germany	Europe	Paleartic	51.1657	10.4515					Gallone et al 2016	Gallone et al. 2016			X	H
WI007		Hap_7	Hap_9	Saccharomyces cerevisiae								wine/European			Wine	Anthropic				Germany	Europe	Paleartic	51.1657	10.4515					Gallone et al 2016	Gallone et al. 2016			X	H
WI008		Hap_1	Hap_13	Saccharomyces cerevisiae								Admixture			Wine	Anthropic				Unknown	Unknown	Unknown							Gallone et al 2016	Gallone et al. 2016			X	H
WI009		Hap_7	Hap_12	Saccharomyces cerevisiae								wine/European			Wine	Anthropic				Germany	Europe	Paleartic	51.1657	10.4515					Gallone et al 2016	Gallone et al. 2016			X	H
WI010		Hap_7	Hap_9	Saccharomyces cerevisiae								wine/European			Wine	Anthropic				France	Europe	Paleartic	46.2276	2.21375					Gallone et al 2016	Gallone et al. 2016			X	H
WI011		Hap_3	Hap_10	Saccharomyces cerevisiae								wine/European			Wine	Anthropic				France	Europe	Paleartic	46.2276	2.21375					Gallone et al 2016	Gallone et al. 2016			X	H
WI012		Hap_31	Hap_17	Saccharomyces cerevisiae								Beer1	Britain		Wine	Anthropic				Unknown	Unknown	Unknown							Gallone et al 2016	Gallone et al. 2016			X	H
WI013		Hap_7	Hap_12	Saccharomyces cerevisiae								wine/European			Wine	Anthropic				France	Europe	Paleartic	46.2276	2.21375					Gallone et al 2016	Gallone et al. 2016			X	H
WI014		Hap_3	Hap_18	Saccharomyces cerevisiae								wine/European			Wine	Anthropic				Germany	Europe	Paleartic	51.1657	10.4515					Gallone et al 2016	Gallone et al. 2016			X	H
WI015		Hap_8	Hap_10	Saccharomyces cerevisiae								wine/European			Wine	Anthropic				France	Europe	Paleartic	46.2276	2.21375					Gallone et al 2016	Gallone et al. 2016			X	H
WI016		Hap_3	Hap_4	Saccharomyces cerevisiae								Admixture			Wine	Anthropic				Italy	Europe	Paleartic	41.8719	12.5674					Gallone et al 2016	Gallone et al. 2016			X	H
WI017		Hap_3	Hap_1	Saccharomyces cerevisiae								wine/European			Wine	Anthropic				Spain	Europe	Paleartic	40.4637	-3.74922					Gallone et al 2016	Gallone et al. 2016			X	H
WI018		Hap_7	Hap_9	Saccharomyces cerevisiae								wine/European			Wine	Anthropic				Unknown	Unknown	Unknown							Gallone et al 2016	Gallone et al. 2016			X	H
WI019		Hap_3	Hap_3	Saccharomyces cerevisiae								Admixture			Wine	Anthropic				Unknown	Unknown	Unknown							Gallone et al 2016	Gallone et al. 2016			X	H
WL001		Hap_32	Hap_13	Saccharomyces cerevisiae								Admixture			Cocoa	Anthropic				Ghana	Africa	Afrotropic	7.94653	-1.02319					Gallone et al 2016	Gallone et al. 2016			X	H
WL002		Hap_32	Hap_10	Saccharomyces cerevisiae								Admixture			Cocoa	Anthropic				Ghana	Africa	Afrotropic	7.94653	-1.02319					Gallone et al 2016	Gallone et al. 2016			X	H
WL003		Hap_32	Hap_13	Saccharomyces cerevisiae								Admixture			Cocoa	Anthropic				Ivory coast	Africa	Afrotropic	7.53999	-5.54708					Gallone et al 2016	Gallone et al. 2016			X	H
WL004		Hap_2	Hap_20	Saccharomyces cerevisiae								Asian				Wild				USA	North America	Neartic	37.0902	-95.7129					Gallone et al 2016	Gallone et al. 2016		X	X		X							X
WL005		Hap_1	Hap_13	Saccharomyces cerevisiae								Admixture				Wild				Denmark	Europe	Paleartic	56.2639	9.50178					Gallone et al 2016	Gallone et al. 2016		X	X		X							X
WL006		Hap_1	Hap_13	Saccharomyces cerevisiae								Admixture				Wild				Denmark	Europe	Paleartic	56.2639	9.50178					Gallone et al 2016	Gallone et al. 2016		X	X		X							X
WL007		Hap_1	Hap_13	Saccharomyces cerevisiae								Admixture				Wild				Denmark	Europe	Paleartic	56.2639	9.50178					Gallone et al 2016	Gallone et al. 2016		X	X		X							X
WLP001		Hap_31	Hap_17	Saccharomyces cerevisiae	yHAB33	B9	California Ale						Ale	California Ale Yeast	Beer	Anthropic			California	USA	North America	Neartic	36.7015	-118.756			D. Libkind		Borneman et al 2016	Borneman et al. 2016			X	H
WLP002		Hap_31	Hap_17	Saccharomyces cerevisiae	yHAB30	B6	English Ale						Ale	English Ale Yeast	Beer	Anthropic				England	Europe	Paleartic	52.3555	-1.17432			D. Libkind		Borneman et al 2016	Borneman et al. 2016			X	H
WLP004		Hap_3	Hap_19	Saccharomyces cerevisiae	yHAB31	B7	Irish Ale						Ale	Irish Ale Yeast	Beer	Anthropic				Ireland	Europe	Paleartic	53.1424	-7.69205			D. Libkind		Borneman et al 2016	Borneman et al. 2016			X	H
WLP013		Hap_11	Hap_19	Saccharomyces cerevisiae	yHAB582	London Ale							Ale	White Labs, London Ale	Beer	Anthropic			London	England	Europe	Paleartic	51.5074	-0.127758			Juan Eizaguirre		Borneman et al 2016	Borneman et al. 2016			X	H
WLP023		Hap_31	Hap_17	Saccharomyces cerevisiae	yHAB583	Burton Ale							Ale	White Labs, Burton Ale	Beer	Anthropic			Burton	England	Europe	Paleartic	52.814	-1.63714			Juan Eizaguirre		Borneman et al 2016	Borneman et al. 2016			X	H
WLP028		Hap_7	Hap_12	Saccharomyces cerevisiae	yHAB584	Edinburgh Scottish Ale							Ale	White Labs, Edinburgh Scottish Ale	Beer	Anthropic			Edinburgh	Scotland	Europe	Paleartic	55.9533	-3.18827			Juan Eizaguirre		Borneman et al 2016	Borneman et al. 2016			X	H
WLP099		Hap_32	Hap_10	Saccharomyces cerevisiae	yHAB586	Super High Gravity Ale							Wine	White Labs, Super High Gravity	Beer	Anthropic				Unknown	Unknown	Unknown					Juan Eizaguirre		Borneman et al 2016	Borneman et al. 2016			X	H
WLP775		Hap_11	Hap_3	Saccharomyces cerevisiae	yHQL615	English Cider							Wine	English Cider Yeast	Cider	Anthropic				Unknown	Unknown	Unknown					Wine and Hop Shop		Borneman et al 2016	Borneman et al. 2016			X	H
WLP800		Hap_32	Hap_10	Saccharomyces cerevisiae	yHCT130	Pilsner Lager							Ale	Lager?		Anthropic				Unknown	Unknown	Unknown					Diego Libkind		Borneman et al 2016	Borneman et al. 2016			X	H
Wy3463	PYCC 8020	Hap_32	Hap_10	Saccharomyces cerevisiae	yHQL631							Beer1		Forbidden Fruit	Beer	Anthropic				Unknown	Unknown	Unknown					Dave Hall		Langdon et al 2020	Langdon et al. 2020			X	H			X			X	X			X			X
Wy4766	PYCC 7967	Hap_7	Hap_9	Saccharomyces cerevisiae	yHDPN426							wine/European	Subclade 4		Cider	Anthropic				Unknown	Unknown	Unknown					Dave Hall		Langdon et al 2020	Langdon et al. 2020			X	H			X			X	X			X			X
Y12	PYCC 7975	Hap_13	Hap_13	Saccharomyces cerevisiae	YJM1460	NCYC3445						Sake-Philippines			Palm Wine strain	Anthropic				Ivory Coast	Africa	Afrotropic	9.60004	7.99997			Maria Sardi and Audrey Gasch		Bergström et al 2014	Bergström et al. 2014	Peris et al 2017		X	H		X	X	X	X	X	X		X	X	X	X	X	X	X
Y55	PYCC 7980	Hap_8	Hap_3	Saccharomyces cerevisiae	YJM627	NCYC3266						West African	West African Subgroup 3		Wine	Anthropic				France	Europe	Paleartic	46.6034	1.88833					Bergström et al 2014	Bergström et al. 2014	Peris et al 2017		X	H			X			X	X			X			X
yHAB10	PYCC 7520	Hap_89	Hap_59	Saccharomyces kudriavzevii	HBXSB33.1							Asia A				Wild				China	Asia	Paleartic	39.9104	116.392			Qi-Ming Wang		Peris et al 2017			X	X		X		X			X	X	X		X			X
yHAB100	PYCC 7574	Hap_27	NA	Saccharomyces eubayanus	CRUB 2037	B27-2, 49						Patagonia B	B1	Nothofagus dombeyi	Bark	Wild	L. Rivadavia	Alerces	Chubut	Argentina	South America	Neotropic	-42.6686	-71.6801	532	2010-01-29			Eizaguirre et al 2018	Langdon et al. 2020	Eizaguirre et al 2018	X	X	H+S	X
yHAB101	PYCC 7575	Hap_27	NA	Saccharomyces eubayanus	CRUB 2038	B24-5, 50						Patagonia A	A2	Nothofagus antarctica	Bark	Wild	North entrance Futalaufquen	Alerces	Chubut	Argentina	South America	Neotropic	-42.8903	-71.6018	545	2010-01-29			Eizaguirre et al 2018	Langdon et al. 2020	Eizaguirre et al 2018	X	X	H+S	X
yHAB102	PYCC 7576	Hap_27	NA	Saccharomyces eubayanus	CRUB 2039	B24-4, 51						Patagonia A	A2	Nothofagus antarctica	Bark	Wild	North entrance Futalaufquen	Alerces	Chubut	Argentina	South America	Neotropic	-42.8903	-71.6018	545	2010-01-29			Eizaguirre et al 2018	Langdon et al. 2020	Eizaguirre et al 2018	X	X	H+S	X
yHAB103	PYCC 7577	Hap_27	NA	Saccharomyces eubayanus	CRUB 2040	B24-3, 52						Patagonia A	A2	Nothofagus antarctica	Bark	Wild	North entrance Futalaufquen	Alerces	Chubut	Argentina	South America	Neotropic	-42.8903	-71.6018	545	2010-01-29			Eizaguirre et al 2018	Langdon et al. 2020	Eizaguirre et al 2018	X	X	H+S	X
yHAB104	PYCC 7578	Hap_27	NA	Saccharomyces eubayanus	CRUB 2041	B24-2, 53						Patagonia A	A2	Nothofagus antarctica	Bark	Wild	North entrance Futalaufquen	Alerces	Chubut	Argentina	South America	Neotropic	-42.8903	-71.6018	545	2010-01-29			Eizaguirre et al 2018	Langdon et al. 2020	Eizaguirre et al 2018	X	X	H+S	X
yHAB105	PYCC 7579	Hap_30	NA	Saccharomyces eubayanus	CRUB 2042	B20-5, 54						Patagonia B	B1	Nothofagus pumilio	Bark	Wild	Centro visitantes Alakush		Tierra del Fuego	Argentina	South America	Neotropic	-54.8378	-68.5603	27	2010-01-23			Eizaguirre et al 2018	Langdon et al. 2020	Eizaguirre et al 2018	X	X	H+S	X
yHAB106	PYCC 7580	Hap_27	NA	Saccharomyces eubayanus	CRUB 2043	S9-2, 55						Patagonia B	B2	Nothofagus pumilio	Soil	Wild	Camp. Poincenot	Glaciares	Santa Cruz	Argentina	South America	Neotropic	-49.2808	-72.96	737	2010-01-23			Eizaguirre et al 2018	Langdon et al. 2020	Eizaguirre et al 2018	X	X	H+S	X
yHAB107	PYCC 7581	Hap_27	NA	Saccharomyces eubayanus	CRUB 2044	S10-5, 56						Patagonia B	B1	Nothofagus antarctica	Soil	Wild	Arroyo el salto	Glaciares	Santa Cruz	Argentina	South America	Neotropic	-49.2942	-72.8999	418	2010-01-23			Eizaguirre et al 2018	Langdon et al. 2020	Eizaguirre et al 2018	X	X	H+S	X
yHAB108	PYCC 7582	Hap_27	NA	Saccharomyces eubayanus	CRUB 2045	S10-4, 57						Patagonia B	B1	Nothofagus antarctica	Soil	Wild	Arroyo el salto	Glaciares	Santa Cruz	Argentina	South America	Neotropic	-49.2942	-72.8999	418	2010-01-23			Eizaguirre et al 2018	Langdon et al. 2020	Eizaguirre et al 2018	X	X	H+S	X
yHAB109	PYCC 7583	Hap_90	NA	Saccharomyces eubayanus	CRUB 2046	S10-3, 58						Patagonia B	B1	Nothofagus antarctica	Soil	Wild	Arroyo el salto	Glaciares	Santa Cruz	Argentina	South America	Neotropic	-49.2942	-72.8999	418	2010-01-23			Eizaguirre et al 2018	Langdon et al. 2020	Eizaguirre et al 2018	X	X	H+S	X
yHAB11	PYCC 7521	Hap_91	Hap_63	Saccharomyces kudriavzevii	WZS31_1							EU				Wild		Wuzhishan	Hainan	China	Asia	Indo-Malay	18.7738	109.516			Qi-Ming Wang		Peris et al 2017			X	X		X		X			X	X	X		X			X
yHAB110	PYCC 7584	Hap_27	Hap_42	Saccharomyces eubayanus	CRUB 2047	S1-4B, 59						Patagonia B	B2	Nothofagus pumilio	Soil	Wild	Paso Icalma	Lanin	Neuquén	Argentina	South America	Neotropic	-38.8306	-71.2638	1340	2009-10-30			Eizaguirre et al 2018	Langdon et al. 2020	Eizaguirre et al 2018	X	X	H+S	X							X
yHAB111	PYCC 7585	Hap_79	Hap_42	Saccharomyces eubayanus	CRUB 2048	S1-3, 60						Patagonia B	B2	Nothofagus pumilio	Soil	Wild	Paso Icalma	Lanin	Neuquén	Argentina	South America	Neotropic	-38.8306	-71.2638	1310	2009-10-30			Eizaguirre et al 2018	Langdon et al. 2020	Eizaguirre et al 2018	X	X	H+S	X							X
yHAB112	PYCC 7586	Hap_30	NA	Saccharomyces eubayanus	CRUB 2049	B19-2, 61						Patagonia B	B3	Nothofagus antarctica	Bark	Wild	Lagunita PN		Tierra del Fuego	Argentina	South America	Neotropic	-54.8511	-68.5856	18	2010-01-23			Eizaguirre et al 2018	Langdon et al. 2020	Eizaguirre et al 2018	X	X	H+S	X
yHAB113	PYCC 7587	Hap_30	NA	Saccharomyces eubayanus	CRUB 2050	B18-5, 62						Patagonia B	B3	Nothofagus pumilio	Bark	Wild	Picada Arroyo	Castor	Tierra del Fuego	Argentina	South America	Neotropic	-54.855	-68.5919	33	2010-01-23			Eizaguirre et al 2018	Langdon et al. 2020	Eizaguirre et al 2018	X	X	H+S	X
yHAB114	PYCC 7588	Hap_30	NA	Saccharomyces eubayanus	CRUB 2051	B18-4, 63						Patagonia B	B3	Nothofagus pumilio	Bark	Wild	Picada Arroyo	Castor	Tierra del Fuego	Argentina	South America	Neotropic	-54.855	-68.5919	33	2010-01-23			Eizaguirre et al 2018	Langdon et al. 2020	Eizaguirre et al 2018	X	X	H+S	X
yHAB115	PYCC 7589	Hap_30	NA	Saccharomyces eubayanus	CRUB 2052	B18-1, 64						Patagonia B	B3	Nothofagus pumilio	Bark	Wild	Picada Arroyo	Castor	Tierra del Fuego	Argentina	South America	Neotropic	-54.855	-68.5919	33	2010-01-23			Eizaguirre et al 2018	Langdon et al. 2020	Eizaguirre et al 2018	X	X	H+S	X
yHAB116	PYCC 7590	Hap_30	Hap_74	Saccharomyces eubayanus	CRUB 2053	S9-5, 65						Patagonia B	B2	Nothofagus pumilio	Soil	Wild	Camp. Poincenot	Glaciares	Santa Cruz	Argentina	South America	Neotropic	-49.2808	-72.96	737	2010-01-23			Eizaguirre et al 2018	Langdon et al. 2020	Eizaguirre et al 2018	X	X	H+S	X							X
yHAB117	PYCC 7591	Hap_30	NA	Saccharomyces eubayanus	CRUB 2054	S9-4, 66						Patagonia B	B2	Nothofagus pumilio	Soil	Wild	Camp. Poincenot	Glaciares	Santa Cruz	Argentina	South America	Neotropic	-49.2808	-72.96	737	2010-01-23			Eizaguirre et al 2018	Langdon et al. 2020	Eizaguirre et al 2018	X	X	H+S	X
yHAB118	PYCC 7592	Hap_30	NA	Saccharomyces eubayanus	CRUB 2055	S14-2, 67						Patagonia B	B3	Nothofagus antarctica	Soil	Wild	Lagunita PN		Tierra del Fuego	Argentina	South America	Neotropic	-54.8511	-68.5856	18	2010-01-23			Eizaguirre et al 2018	Langdon et al. 2020	Eizaguirre et al 2018	X	X	H+S	X
yHAB119	PYCC 7593	Hap_27	NA	Saccharomyces eubayanus	CRUB 2056	B3-3, 68						Patagonia A	A2	Nothofagus obliqua	Bark	Wild	Paso Icalma	Lanin	Neuquén	Argentina	South America	Neotropic	-38.835	-71.2654	1340	2009-10-30			Eizaguirre et al 2018	Langdon et al. 2020	Eizaguirre et al 2018	X	X	H+S	X
yHAB12	PYCC 7522	Hap_92	NA	Saccharomyces kudriavzevii	KQ							Asia A				Wild				China	Asia	Paleartic	39.9104	116.392			Qi-Ming Wang		Peris et al 2017			X	X		X
yHAB120	PYCC 7594	Hap_27	NA	Saccharomyces eubayanus	CRUB 2057	S13-3, 69						Patagonia B	B3	Nothofagus pumilio	Soil	Wild	Picada Arroyo	Castor	Tierra del Fuego	Argentina	South America	Neotropic	-54.855	-68.5919	33	2010-01-23			Eizaguirre et al 2018	Langdon et al. 2020	Eizaguirre et al 2018	X	X	H+S	X
yHAB121	PYCC 7595	Hap_29	NA	Saccharomyces eubayanus	CRUB 2058	S2-5, 70						Patagonia B	B1	Nothofagus obliqua	Soil	Wild	Paso Icalma	Lanin	Neuquén	Argentina	South America	Neotropic	-38.835	-71.2654	1340	2009-10-30			Eizaguirre et al 2018	Langdon et al. 2020	Eizaguirre et al 2018	X	X	H+S	X
yHAB122	PYCC 7596	Hap_30	NA	Saccharomyces eubayanus	CRUB 2059	S14-5A, 71						Patagonia B	B3	Nothofagus antarctica	Soil	Wild	Lagunita PN		Tierra del Fuego	Argentina	South America	Neotropic	-54.8511	-68.5856	18	2010-01-23			Eizaguirre et al 2018	Langdon et al. 2020	Eizaguirre et al 2018	X	X	H+S	X
yHAB123	PYCC 7597	Hap_25	Hap_75	Saccharomyces uvarum	QC3, 72							SA-B	SA-B	Quercus sp.	Bark	Wild		San Carlos de Bariloche	Río Negro	Argentina	South America	Neotropic	-41.1432	-71.3133			Diego Libking		Peris et al 2017			X	X	H+S	X		X			X	X	X		X			X
yHAB124	PYCC 7598	Hap_29	NA	Saccharomyces eubayanus	CRUB 2061	24C4						Patagonia B	B2	Nothofagus pumilio	Phylloplane	Wild	Cerro Otto sitio 4	Nahuel Huapi	Río Negro	Argentina	South America	Neotropic	-41.1447	-71.3682	1324	2005-07-01			Eizaguirre et al 2018	Langdon et al. 2020	Eizaguirre et al 2018	X	X	H+S	X
yHAB126	PYCC 7599	Hap_29	NA	Saccharomyces eubayanus	CRUB 2062	14A1B						Patagonia B	B2	Nothofagus pumilio	Phylloplane	Wild	Cerro Otto	Nahuel Huapi	Río Negro	Argentina	South America	Neotropic	-41.1442	-71.3659	1324	2005-07-01			Eizaguirre et al 2018	Langdon et al. 2020	Eizaguirre et al 2018	X	X	H+S	X
yHAB14	PYCC 7523	Hap_93	NA	Saccharomyces kudriavzevii	FJSA19_1							Asia B				Wild				China	Asia	Paleartic	39.9104	116.392			Qi-Ming Wang		Peris et al 2017			X	X		X
yHAB15	PYCC 7524	Hap_92	Hap_47	Saccharomyces kudriavzevii	JLFM12							Asia A				Wild				China	Asia	Paleartic	39.9104	116.392			Qi-Ming Wang		Peris et al 2017			X	X		X		X			X	X	X		X			X
yHAB16	PYCC 7525	Hap_92	Hap_47	Saccharomyces kudriavzevii	48BYC1							Asia A				Wild				China	Asia	Paleartic	39.9104	116.392			Qi-Ming Wang		Peris et al 2017			X	X		X		X			X	X	X		X			X
yHAB204	PYCC 7600	Hap_5	NA	Saccharomyces paradoxus								America B		Tsuga canadensis	Soil	Wild	Lower Falls-Island	Tahquamenon Falls	Michigan	USA	North America	Neartic	46.6015	-85.1933		17-08-12		Amanda Hulfachor	Sylvester et al 2015/Leducq et al 2016	Leducq et al. 2016		X	X	H+S	X
yHAB212	PYCC 7601	Hap_1	Hap_13	Saccharomyces cerevisiae	Safbrew T-58	yHWA137						Admixture			Beer	Anthropic				Unknown	Unknown	Unknown							Langdon et al 2020	Langdon et al. 2020			X	H			X			X	X			X			X
yHAB219	PYCC 7602	Hap_32	Hap_10	Saccharomyces cerevisiae	Wy1007	yHWA350 (with plasmid)						Beer1		Wyeast 1007 German Ale	Ale	Anthropic				Unknown	Unknown	Unknown					Dave Hall		Langdon et al 2020	Langdon et al. 2020			X	H			X			X	X			X			X
yHAB27	PYCC 7526	Hap_31	Hap_17	Saccharomyces cerevisiae	Wy1028	B3	yHAB284 (=PYCC 7614)					Beer1		London ale	Beer	Anthropic			London	England	Europe	Paleartic	51.5074	-0.127758			D. Libkind		Langdon et al 2020	Langdon et al. 2020			X	H			X			X	X			X			X
yHAB275	PYCC 7605	Hap_25	Hap_15	Saccharomyces uvarum	KEH.25.A.9	yHDPN34 (=PYCC 7945)						HOL-NA	HOL-NA	Quercus garryana	Soil	Wild			Oregon	USA	North America	Neartic	43.9793	-120.737		2008-10-01	Justin Fay		Peris et al 2017			X	X	H+S	X		X			X	X	X		X			X
yHAB303	PYCC 7617	Hap_95	Hap_76	Saccharomyces kudriavzevii	08-04	ARD84_1						EU				Wild				France	Europe	Paleartic	46.6034	1.88833			Sampaio	J.L. Legras	Erny et al 2012			X	X		X		X			X	X	X
yHAB306	PYCC 7618	NA	NA	Saccharomyces kudriavzevii	DBS 19	PYR2aSM.1						EU		Quercus pubescens		Wild		Halkidiki	Moudania	Greece	Europe	Paleartic	40.361	23.3027			Sampaio	D. Bensasson	Robinson et al 2016			X		H+S			X			X	X
yHAB312	PYCC 7624	Hap_50	NA	Saccharomyces kudriavzevii	EXF-7284							EU		Quercus ilex		Wild		Pula-Banjole		Croatia	Europe	Paleartic	44.823	13.8663			Sampaio	Polona Zalar	Peris et al 2017			X	X	H+S	X
yHAB316	PYCC 7628	Hap_95	NA	Saccharomyces kudriavzevii	ZP1029							EU		Quercus robur	Soil	Wild	Sospel, close to Menton, site 2		Alpes Maritimes	France	Europe	Paleartic	43.9211	7.17908			Sampaio		Peris et al 2017			X	X	H+S	X
yHAB322	PYCC 7631	Hap_89	Hap_55	Saccharomyces kudriavzevii	JHBXSB33.1=1							Asia A		Castanea mollissima	Bark	Wild	Xingshan Mountain		Hubei	China	Asia	Paleartic	31.3414	110.741		2011-09-01	Qi-Ming Wang and Pei-Jie Han	Xu-Qian Shao	Peris et al 2017			X	X	H+S	X							X
yHAB323	PYCC 7632	Hap_65	Hap_49	Saccharomyces mikatae	LB1.1=2							Asia A			Soil	Wild		Cibagoumen	Beijing	China	Asia	Paleartic	39.8957	116.397		2012-06-01	Qi-Ming Wang	Xu-Qian Shao	Peris et al 2017			X	X		X							X
yHAB324	PYCC 7633	Hap_65	Hap_49	Saccharomyces mikatae	LB5.1=3							Asia A	A1		Soil	Wild		Cibagoumen	Beijing	China	Asia	Paleartic	39.8957	116.397		2012-06-01	Qi-Ming Wang	Xu-Qian Shao	Peris et al 2017			X	X		X		X			X	X	X		X			X
yHAB325	PYCC 7634	Hap_36	Hap_22	Saccharomyces arboricola	TBS33.2=4							Asia A		Quercus sp.	Bark	Wild	Taibai Mountain		Shannxi	China	Asia	Paleartic	33.1741	107.714		2011-09-01	Qi-Ming Wang and Pei-Jie Han	Xu-Qian Shao	Peris et al 2017			X	X	H+S	X		X			X	X	X		X			X
yHAB327	PYCC 7635	Hap_65	Hap_49	Saccharomyces mikatae	LB61.1=6							Asia A	A1	Quercus sp.	Bark	Wild		Cibagoumen	Beijing	China	Asia	Paleartic	39.8957	116.397		2012-06-01	Qi-Ming Wang	Xu-Qian Shao	Peris et al 2017			X	X	H+S	X		X			X	X	X		X			X
yHAB328	PYCC 7636	Hap_65	Hap_56	Saccharomyces mikatae	LB66.1=7							Asia A	A2		Bark	Wild		Cibagoumen	Beijing	China	Asia	Paleartic	39.8957	116.397		2012-06-01	Qi-Ming Wang	Xu-Qian Shao	Peris et al 2017			X	X		X		X			X	X	X		X			X
yHAB329	PYCC 7637	Hap_65	Hap_49	Saccharomyces mikatae	JHBXSA4.1=8							Asia A	A1		Bark	Wild	Xingshan Mountain		Hubei	China	Asia	Paleartic	31.3414	110.741		2011-09-01	Qi-Ming Wang	Xu-Qian Shao	Peris et al 2017			X	X		X		X			X	X	X		X			X
yHAB331	PYCC 7639	Hap_65	Hap_49	Saccharomyces mikatae	LB53.1=10							Asia A	A1	Quercus sp.	Bark	Wild		Cibagoumen	Beijing	China	Asia	Paleartic	39.8957	116.397		2012-06-01	Qi-Ming Wang	Xu-Qian Shao	Peris et al 2017			X	X	H+S	X		X			X	X	X		X			X
yHAB333	PYCC 7641	Hap_91	Hap_63	Saccharomyces kudriavzevii	WZS37-1=12							EU			Rotten wood	Wild		Wuzhishan	Hainan	China	Asia	Indo-Malay	18.7738	109.516		2007-07-01	Qi-Ming Wang	Qi-Ming Wang	Peris et al 2017			X	X		X		X			X	X	X		X			X
yHAB334	PYCC 7642	Hap_92	Hap_47	Saccharomyces kudriavzevii	48BYC-4=13							Asia A		Quercus mongolica	Bark	Wild		Changbaishan	Jilin	China	Asia	Paleartic	43.8499	126.566		2007-08-01	Qi-Ming	Qi-Ming Wang	Peris et al 2017			X	X	H+S	X		X			X	X	X		X			X
yHAB335	PYCC 7643	Hap_96	Hap_1	Saccharomyces cerevisiae	SX35.1=14							CHN IV		Castanea mollissima	Bark	Wild		Zhouzhi	Shannxi	China	Asia	Paleartic	33.9861	108.199		2011-09-01	Qi-Ming Wang and Pei-Jie Han	Xu-Qian Shao	Unknown			X	X	H+S	X	X	X	X	X	X	X	X	X	X	X	X	X	X	X
yHAB336	PYCC 7644	Hap_65	Hap_49	Saccharomyces mikatae	SDPGP3=15	yHDPN181						Asia B	B1	Malus domestica	Bark	Wild		Taian	Shandong	China	Asia	Paleartic	36.1965	117.082		2008-08-01	Qi-Ming Wang	Qi-Ming Wang	Peris et al 2017			X	X	H+S	X	X	X	X	X	X	X	X	X	X	X	X	X		X
yHAB337	PYCC 7645	Hap_65	Hap_49	Saccharomyces mikatae	LB26.1=16							Asia A	A1	Quercus sp.	Bark	Wild		Cibagoumen	Beijing	China	Asia	Paleartic	39.8957	116.397		2012-06-01	Qi-Ming Wang	Xu-Qian Shao	Peris et al 2017			X	X	H+S	X		X			X	X	X		X			X
yHAB338	PYCC 7646	Hap_36	Hap_22	Saccharomyces arboricola	JSX56.2=17							Asia A		Quercus sp.	Bark	Wild		Zhouzhi	Shannxi	China	Asia	Paleartic	33.9861	108.199		2011-09-01	Qi-Ming Wang and Pei-Jie Han	Xu-Qian Shao	Peris et al 2017			X	X	H+S	X		X			X	X	X		X			X
yHAB339	PYCC 7647	Hap_36	Hap_22	Saccharomyces arboricola	TBS7.1=18							Asia A		Quercus sp.	Bark	Wild	Taibai Mountain		Shannxi	China	Asia	Paleartic	33.9968	107.783		2011-09-01	Qi-Ming Wang and Pei-Jie Han	Xu-Qian Shao	Peris et al 2017			X	X	H+S	X							X
yHAB341	PYCC 7649	Hap_65	Hap_49	Saccharomyces mikatae	LB10.1=20							Asia A	A1		Soil	Wild		Cibagoumen	Beijing	China	Asia	Paleartic	39.8957	116.397		2012-06-01	Qi-Ming Wang	Xu-Qian Shao	Peris et al 2017			X	X		X		X			X	X	X		X			X
yHAB342	PYCC 7650	Hap_65	Hap_49	Saccharomyces mikatae	TB19.1=21							Asia B		Quercus sp.	Bark	Wild	Taibai Mountain		Shannxi	China	Asia	Paleartic	33.9968	107.783		2011-09-01	Qi-Ming Wang	Xu-Qian Shao	Peris et al 2017			X	X	H+S	X							X
yHAB343	PYCC 7651	Hap_65	Hap_49	Saccharomyces mikatae	LB9.1=22							Asia A	A1		Soil	Wild		Cibagoumen	Beijing	China	Asia	Paleartic	39.8957	116.397		2012-06-01	Qi-Ming Wang	Xu-Qian Shao	Peris et al 2017			X	X		X		X			X	X	X		X			X
yHAB344	PYCC 7652	Hap_36	NA	Saccharomyces arboricola	LPS4=23							Asia A			Rotten wood	Wild	Liupan Mountain		Ningxia	China	Asia	Paleartic	35.6104	106.25		2011-06-01	Lu-Jun Luo	Lu-Jun Luo	Peris et al 2017			X	X		X
yHAB346	PYCC 7654	Hap_36	Hap_22	Saccharomyces arboricola	HBXSB35.2=25							Asia A		Castanea mollissima	Bark	Wild	Xingshan Mountain		Hubei	China	Asia	Paleartic	31.3414	110.741		2011-09-01	Qi-Ming Wang and Pei-Jie Han	Xu-Qian Shao	Peris et al 2017			X	X	H+S	X							X
yHAB347	PYCC 7655	Hap_65	Hap_49	Saccharomyces mikatae	HBXSB23.1(33.1)=26							Asia A	A2	Castanea mollissima	Bark	Wild	Xingshan Mountain		Hubei	China	Asia	Paleartic	31.3414	110.741		2011-09-01	Qi-Ming Wang	Xu-Qian Shao	Peris et al 2017			X	X	H+S	X		X			X	X	X		X			X
yHAB348	PYCC 7656	Hap_65	Hap_49	Saccharomyces mikatae	FJSB16.1=28							Asia A	A		Bark	Wild	Fanjing Mountain		Guizhou	China	Asia	Indo-Malay	27.9198	108.697		2011-10-01	Qi-Ming Wang and Feng-Yan Bai	Xu-Qian Shao	Peris et al 2017			X	X		X		X			X	X	X		X			X
yHAB349	PYCC 7657	NA	Hap_49	Saccharomyces mikatae	LB18.2=29							Asia A		Quercus sp.	Bark	Wild		Cibagoumen	Beijing	China	Asia	Paleartic	39.8957	116.397		2012-06-01	Qi-Ming Wang	Xu-Qian Shao	Peris et al 2017			X		H+S			X			X	X	X
yHAB35	PYCC 7527	Hap_3	Hap_10	Saccharomyces cerevisiae	WLP380	B11	BE074					Beer 1		Hefeweizen IV Ale Yeast	Beer	Anthropic				Germany	Europe	Paleartic	51.1657	10.4515			D. Libkind		Langdon et al 2020	Langdon et al. 2020			X	H			X			X	X			X			X
yHAB350	PYCC 7658	Hap_65	Hap_49	Saccharomyces mikatae	SSYST13.5B=30							Asia B	B1	Ulmaceae	Bark	Wild	Songshan Mountain		Henan	China	Asia	Paleartic	34.4769	112.944		2012-06-01	Qi-Ming Wang	Qi-Ming Wang	Peris et al 2017			X	X	H+S	X		X			X	X	X		X			X
yHAB352	PYCC 7660	Hap_65	Hap_49	Saccharomyces mikatae	LB28.1=32							Asia A			Soil	Wild		Cibagoumen	Beijing	China	Asia	Paleartic	39.8957	116.397		2012-06-01	Qi-Ming Wang	Xu-Qian Shao	Peris et al 2017			X	X		X							X
yHAB353	PYCC 7661	Hap_65	Hap_49	Saccharomyces mikatae	LB19.1=33							Asia A			Soil	Wild		Cibagoumen	Beijing	China	Asia	Paleartic	39.8957	116.397		2012-06-01	Qi-Ming Wang	Xu-Qian Shao	Peris et al 2017			X	X		X							X
yHAB354	PYCC 7662	Hap_99	Hap_47	Saccharomyces kudriavzevii	XS29L-2=34							Asia A		Cyclobalanopsis myrsinifolia	Bark	Wild	Xingshan Mountain		Hubei	China	Asia	Paleartic	31.3414	110.741		2012-10-01	Qi-Ming	Jian Bing	Peris et al 2017			X	X	H+S	X							X
yHAB355	PYCC 7663	Hap_65	Hap_49	Saccharomyces mikatae	LB11.1=35							Asia A			Soil	Wild		Cibagoumen	Beijing	China	Asia	Paleartic	39.8957	116.397		2012-06-01	Qi-Ming Wang	Xu-Qian Shao	Peris et al 2017			X	X		X							X
yHAB356	PYCC 7664	Hap_65	Hap_49	Saccharomyces mikatae	LB14.1=36							Asia A	A1		Soil	Wild		Cibagoumen	Beijing	China	Asia	Paleartic	39.8957	116.397		2012-06-01	Qi-Ming Wang	Xu-Qian Shao	Peris et al 2017			X	X		X		X			X	X	X		X			X
yHAB357	PYCC 7665	Hap_36	Hap_22	Saccharomyces arboricola	HZZS4L-1=37							Asia A		Quercus cocciferoides	Bark	Wild		Houzhenzi	Shannxi	China	Asia	Paleartic	34.3467	108.934		2012-10-01	Jian Bing and Pei-Jie Han	Jian Bing	Peris et al 2017			X	X	H+S	X							X
yHAB358	PYCC 7666	Hap_36	Hap_77	Saccharomyces arboricola	XXYs29L.5=38							Asia A		Juglans cathayensis	Bark	Wild		Xiangxiyuan	Hubei	China	Asia	Paleartic	31.9925	112.125		2012-10-01	Jian Bing and Pei-Jie Han	Jian Bing	Peris et al 2017			X	X	H+S	X		X			X	X	X		X			X
yHAB360	PYCC 7668	Hap_36	Hap_22	Saccharomyces arboricola	TBSL1.1=40							Asia A		Quercus	Bark	Wild	Taibai Mountain		Shannxi	China	Asia	Paleartic	33.1741	107.714		2011-09-01	Qi-Ming Wang and Pei-Jie Han	Xu-Qian Shao	Peris et al 2017			X	X	H+S	X		X			X	X	X		X			X
yHAB368	PYCC 7676	Hap_52	Hap_59	Saccharomyces kudriavzevii	NGS23L-7=48							Asia A		Cyclobalanopsis myrsinifolia	Bark	Wild	Nangong Mountain		Shannxi	China	Asia	Paleartic	32.2198	109.014		2012-10-01	Qi-Ming	Jian Bing	Peris et al 2017			X	X	H+S	X		X			X	X	X		X			X
yHAB371	PYCC 7679	Hap_36	Hap_22	Saccharomyces arboricola	LPS6=51							Asia A			Rottten wood	Wild	Liupan Mountain		Ningxia	China	Asia	Paleartic	35.6104	106.25		2011-09-01	Lu-Jun Luo	Lu-Jun Luo	Peris et al 2017			X	X		X							X
yHAB372	PYCC 7680	Hap_92	Hap_47	Saccharomyces kudriavzevii	JLFM12=52							Asia A			Rotten wood	Wild		Changbaishan	Jilin	China	Asia	Paleartic	43.8499	126.566		2007-08-01	Qi-Ming	Qi-Ming Wang	Peris et al 2017			X	X		X		X			X	X	X		X			X
yHAB376	PYCC 7684	Hap_65	Hap_49	Saccharomyces mikatae	LB52.2=56							Asia A		Quercus sp.	Bark	Wild		Cibagoumen	Beijing	China	Asia	Paleartic	39.8957	116.397		2012-06-01	Qi-Ming Wang	Xu-Qian Shao	Peris et al 2017			X	X	H+S	X							X
yHAB378		NA	Hap_60	Saccharomyces mikatae	LB6.1=58							Asia A		Betula platyphylla	Bark	Wild		Cibagoumen	Beijing	China	Asia	Paleartic	39.8957	116.397		2012-06-01	Wei-Lai Lu and Pei-Jie Han	Xu-Qian Shao	Unknown			X		H+S								X
yHAB379	PYCC 7686	Hap_65	Hap_49	Saccharomyces mikatae	WYS126-1=59							Asia A			Bark	Wild	Wuyi Mountain		Fujian	China	Asia	Indo-Malay	27.7462	118.025		2012-09-01	Qi-Ming Wang	Qi-Ming Wang	Peris et al 2017			X	X		X							X
yHAB380	PYCC 7687	Hap_36	Hap_22	Saccharomyces arboricola	TBS3.2=60							Asia A		Quercus	Bark	Wild	Taibai Mountain		Shannxi	China	Asia	Paleartic	33.1741	107.714		2011-09-01	Qi-Ming Wang and Pei-Jie Han	Xu-Qian Shao	Peris et al 2017			X	X	H+S	X		X			X	X	X		X			X
yHAB382	PYCC 7689	Hap_65	Hap_49	Saccharomyces mikatae	FJSB44-2=62							Asia A			Bark	Wild	Fanjing Mountain		Guizhou	China	Asia	Indo-Malay	27.9198	108.697		2011-10-01	Qi-Ming Wang and Feng-Yan Bai	Xu-Qian Shao	Peris et al 2017			X	X		X							X
yHAB383	PYCC 7690	Hap_36	Hap_22	Saccharomyces arboricola	HZZt21L.2=63							Asia A		Quercus cocciferoides	Bark	Wild		Houzhenzi	Shannxi	China	Asia	Paleartic	34.3467	108.934		2012-10-01	Jian Bing and Pei-Jie Han	Jian Bing	Peris et al 2017			X	X	H+S	X		X			X	X	X		X			X
yHAB385	PYCC 7692	Hap_65	Hap_49	Saccharomyces mikatae	FJSB18.1										Bark	Wild	Fanjing Mountain		Guizhou	China	Asia	Indo-Malay	27.9198	108.697		2011-10-01	Qi-Ming Wang and Feng-Yan Bai	Xu-Qian Shao	Peris et al 2017				X		X							X
yHAB391	PYCC 7698	Hap_65	Hap_49	Saccharomyces mikatae	LSYS65-1=72							Asia A	A1	Ulmus sp.	Bark	Wild	Dongling Mountain		Hebei	China	Asia	Paleartic	40.0407	115.462		2008-06-01	Qi-Ming Wang	Qi-Ming Wang	Peris et al 2017			X	X	H+S	X		X			X	X	X		X			X
yHAB392	PYCC 7699	Hap_100	Hap_62	Saccharomyces kudriavzevii	XS24L-2=73							Asia A		Cyclobalanopsis myrsinifolia	Bark	Wild		Xingshan	Hubei	China	Asia	Paleartic	31.3531	110.761		2012-10-01	Qi-Ming	Jian Bing	Peris et al 2017			X	X	H+S	X							X
yHAB393	PYCC 7700	Hap_100	Hap_62	Saccharomyces kudriavzevii	HZZS13.14=74							Asia A		Cyclobalanopsis jenseniana	Bark	Wild		Houzhenzi	Shannxi	China	Asia	Paleartic	34.3467	108.934		2012-10-01	Qi-Ming	Jian Bing	Peris et al 2017			X	X	H+S	X							X
yHAB395	PYCC 7702	Hap_101	Hap_63	Saccharomyces kudriavzevii	NGS22L-1=76							Asia A		Cyclobalanopsis myrsinifolia	Bark	Wild	Nangong Mountain		Shannxi	China	Asia	Paleartic	32.2198	109.014		2012-10-01	Qi-Ming	Jian Bing	Peris et al 2017			X	X	H+S	X							X
yHAB397	PYCC 7704	Hap_36	Hap_22	Saccharomyces arboricola	HZZF31-3=78							Asia A		Juglans cathayensis	Bark	Wild		Houzhenzi	Shannxi	China	Asia	Paleartic	34.3467	108.934		2012-10-01	Jian Bing and Pei-Jie Han	Jian Bing	Peris et al 2017			X	X	H+S	X							X
yHAB398	PYCC 7705	Hap_65	Hap_49	Saccharomyces mikatae	SSYS14-2=79							Asia A	A1	Ulmaceae	Bark	Wild	Songshan Mountain		Henan	China	Asia	Paleartic	34.4769	112.944		2010-06-01	Qi-Ming Wang	Qi-Ming Wang	Peris et al 2017			X	X	H+S	X		X			X	X	X		X			X
yHAB399	PYCC 7706	Hap_36	Hap_22	Saccharomyces arboricola	LPS2=80							Asia A			Rottten wood	Wild	Liupan Mountain		Ningxia	China	Asia	Paleartic	35.6104	106.25		2011-06-01	Lu-Jun Luo	Lu-Jun Luo	Peris et al 2017			X	X		X							X
yHAB4		NA	Hap_1	Saccharomyces paradoxus							America C									Unknown	Unknown	Unknown							Unknown			X
yHAB401	PYCC 7708	Hap_93	Hap_64	Saccharomyces kudriavzevii	FJSB19-1=82							Asia B			Bark	Wild	Fanjing Mountain		Guizhou	China	Asia	Indo-Malay	27.9198	108.697		2011-10-01	Qi-Ming	Xu-Qian Shao	Peris et al 2017			X	X		X							X
yHAB402	PYCC 7710	Hap_52	Hap_59	Saccharomyces kudriavzevii	NGS31L-1=83							Asia A		Cyclobalanopsis myrsinifolia	Bark	Wild	Nangong Mountain		Shannxi	China	Asia	Paleartic	32.2198	109.014		2012-10-01	Qi-Ming	Jian Bing	Peris et al 2017			X	X	H+S	X							X
yHAB404	PYCC 7711	Hap_65	Hap_49	Saccharomyces mikatae	LB51.1=85							Asia A	A1		Soil	Wild		Cibagoumen	Beijing	China	Asia	Paleartic	39.8957	116.397		2012-06-01	Qi-Ming Wang	Xu-Qian Shao	Peris et al 2017			X	X		X		X			X	X	X		X			X
yHAB410	PYCC 7717	Hap_36	Hap_22	Saccharomyces arboricola	XXYs20L.4=91							Asia A		Cyclobalanopsis myrsinifolia	Bark	Wild		Xiangxiyuan	Hubei	China	Asia	Paleartic	31.9925	112.125		2012-10-01	Jian Bing and Pei-Jie Han	Jian Bing	Peris et al 2017			X	X	H+S	X		X			X	X	X		X			X
yHAB414	PYCC 7721	Hap_36	Hap_22	Saccharomyces arboricola	LPS1=95							Asia A			Rottten wood	Wild	Liupan Mountain		Ningxia	China	Asia	Paleartic	35.6104	106.25		2011-06-01	Lu-Jun Luo	Lu-Jun Luo	Peris et al 2017			X	X		X		X			X	X	X		X			X
yHAB415	PYCC 7722	Hap_65	Hap_49	Saccharomyces mikatae	CHYSP15D=96							Asia B	B1	Ulmaceae	Bark	Wild	Badaling Mountain		Beijing	China	Asia	Paleartic	40.3597	116.02		2008-10-01	Qi-Ming Wang	Qi-Ming Wang	Peris et al 2017			X	X	H+S	X		X			X	X	X		X			X
yHAB417	PYCC 7724	Hap_36	Hap_22	Saccharomyces arboricola	LPS7=98							Asia A			Rottten wood	Wild	Liupan Mountain		Ningxia	China	Asia	Paleartic	35.6104	106.25		2011-06-01	Lu-Jun Luo	Lu-Jun Luo	Peris et al 2017			X	X		X		X			X	X	X		X			X
yHAB418	PYCC 7725	Hap_36	Hap_22	Saccharomyces arboricola	LPSFM010-1=99							Asia A			Rottten wood	Wild	Liupan Mountain		Ningxia	China	Asia	Paleartic	35.6104	106.25		2011-06-01	Lu-Jun Luo	Lu-Jun Luo	Peris et al 2017			X	X		X		X			X	X	X		X			X
yHAB42	PYCC 7528	Hap_31	Hap_17	Saccharomyces cerevisiae	Wy1318	B18						Beer 1		London Ale III	Beer	Anthropic			London	England	Europe	Paleartic	51.5074	-0.127758			D. Libkind		Langdon et al 2020	Langdon et al. 2020			X	H			X			X	X			X			X
yHAB420	PYCC 7726	Hap_65	Hap_49	Saccharomyces mikatae	CHSZ5L -2=101							Asia B	B1	Diospyros sp.	Bark	Wild		Mentougou	Beijing	China	Asia	Paleartic	39.9346	116.093		2008-10-01	Qi-Ming Wang	Qi-Ming Wang	Peris et al 2017			X	X	H+S	X		X			X	X	X		X			X
yHAB421	PYCC 7727	Hap_36	Hap_22	Saccharomyces arboricola	XXYs10.7=102							Asia A		Juglans cathayensis	Bark	Wild		Xiangxiyuan	Hubei	China	Asia	Paleartic	31.9925	112.125		2012-10-01	Jian Bing and Pei-Jie Han	Jian Bing	Peris et al 2017			X	X	H+S	X		X			X	X	X		X			X
yHAB422	PYCC 7728	Hap_34	NA	Saccharomyces kudriavzevii	ZP1035							EU		Quercus frinetto	Soil	Wild	Area 4, Parco di Collestrada	Perugia	Umbria	Italy	Europe	Paleartic	43.0949	12.4668			Sampaio		Peris et al 2017			X	X	H+S	X
yHAB423	PYCC 7729	Hap_95	NA	Saccharomyces kudriavzevii	ZP1067							EU		Quercus ilex	Bark	Wild		Salamanca	Castilla y León	Spain	Europe	Paleartic	40.9652	-5.66402			Sampaio		Peris et al 2017			X	X	H+S	X
yHAB424	PYCC 7730	Hap_50	NA	Saccharomyces kudriavzevii	ZP1066							EU		Quercus pyrenaica	Soil	Wild	Parque Nacional Peneda-Gerês		Pitões das Junias	Portugal	Europe	Paleartic	41.8386	-8.24165			Sampaio		Peris et al 2017			X	X	H+S	X
yHAB426	PYCC 7732	Hap_95	NA	Saccharomyces kudriavzevii	ZP1088							EU		Quercus ilex	Soil	Wild		Perilla de Castro	Castilla y León	Spain	Europe	Paleartic	41.7255	-5.87684			Sampaio		Peris et al 2017			X	X	H+S	X
yHAB427	PYCC 7733	Hap_34	NA	Saccharomyces kudriavzevii	ZP1129							EU		Quercus faginea	Soil	Wild	Cavalinho	Mêda	Guarda	Portugal	Europe	Paleartic	38.6466	-8.986			Sampaio		Peris et al 2017			X	X	H+S	X
yHAB428		Hap_95	NA	Saccharomyces kudriavzevii	ZP1092							EU				Wild	Sines		Alentejo	Portugal	Europe	Paleartic	37.9543	-8.85856			Sampaio		Peris et al 2017			X	X		X
yHAB43	PYCC 7529	Hap_32	Hap_10	Saccharomyces cerevisiae	Wy3787	B19	yHQL634					Beer1		Trappist high gravity	Beer	Anthropic				Belgium	Europe	Paleartic	50.5039	4.46994			D. Libkind		Langdon et al 2020	Langdon et al. 2020			X	H			X			X	X			X			X
yHAB430	PYCC 7734	Hap_104	NA	Saccharomyces kudriavzevii	ZP841							Asia A		Quercus glauca		Wild		Takamatsu-shi	Kagawa Prefecture	Japan	Asia	Paleartic	34.3435	134.048			Sampaio		Peris et al 2017			X	X	H+S	X
yHAB431	PYCC 7735	Hap_50	Hap_33	Saccharomyces kudriavzevii	ZP1127							EU		Quercus faginea	Bark	Wild	Vale d'Aldeia	Mêda	Guarda	Portugal	Europe	Paleartic	38.6466	-8.986			Sampaio		Peris et al 2017			X	X	H+S	X		X			X	X	X		X			X
yHAB433	PYCC 7737	Hap_95	NA	Saccharomyces kudriavzevii	ZP845							EU		Quercus ilex x Quercus faginea		Wild	Sines		Alentejo	Portugal	Europe	Paleartic	37.9543	-8.85856		2008-11-01	Sampaio		Peris et al 2017			X	X	H+S	X
yHAB434	PYCC 7738	Hap_95	NA	Saccharomyces kudriavzevii	ZP833							EU		Quercus ilex x Quercus faginea		Wild	Sines		Alentejo	Portugal	Europe	Paleartic	37.9543	-8.85856		2008-11-01	Sampaio		Peris et al 2017			X	X	H+S	X
yHAB436	PYCC 7740	Hap_89	NA	Saccharomyces kudriavzevii	ZP829							Admixture		Quercus glauca		Wild		Takamatsu-shi	Kagawa Prefecture	Japan	Asia	Paleartic	34.3435	134.048		2008-11-01	Sampaio		Peris et al 2017			X	X	H+S	X
yHAB437	PYCC 7741	Hap_95	NA	Saccharomyces kudriavzevii	ZP834							EU		Quercus ilex x Quercus faginea		Wild	Sines		Alentejo	Portugal	Europe	Paleartic	37.9543	-8.85856		2008-11-01	Sampaio		Peris et al 2017			X	X	H+S	X
yHAB438	PYCC 7742	Hap_52	NA	Saccharomyces kudriavzevii	ZP832							Admixture		Quercus glauca		Wild		Takamatsu-shi	Kagawa Prefecture	Japan	Asia	Paleartic	34.3435	134.048		2008-11-01	Sampaio		Peris et al 2017			X	X	H+S	X
yHAB440	PYCC 7744	Hap_52	NA	Saccharomyces kudriavzevii	ZP842							Admixture		Quercus glauca		Wild		Takamatsu-shi	Kagawa Prefecture	Japan	Asia	Paleartic	34.3435	134.048		2008-11-01	Sampaio		Peris et al 2017			X	X	H+S	X
yHAB441	PYCC 7745	Hap_34	Hap_34	Saccharomyces kudriavzevii	ZP1184							EU		Quercus ilex	Soil	Wild		Mêda	Guarda	Portugal	Europe	Paleartic	38.6466	-8.986			Sampaio		Peris et al 2017			X	X	H+S	X		X			X	X	X		X			X
yHAB442	PYCC 7746	Hap_35	Hap_78	Saccharomyces uvarum	CRUB1566	1-a	1-1R10					SA-A		Nothofagus dombeyi	Cyttaria harioti	Wild	Tronador area, Los Rapidos		Río Negro	Argentina	South America	Neotropic	-41.3429	-71.6008			Diego Libking		Almeida et al. 2014	Almeida et al. 2014		X	X	H+S	X							X
yHAB443	PYCC 7747	Hap_35	Hap_79	Saccharomyces uvarum	CRUB1572	3a	2-3R10					SA-B		Nothofagus dombeyi	Cyttaria harioti	Wild	Rucahuenu, Tronador area	Nahuel Huapi	Río Negro	Argentina	South America	Neotropic	-41.3569	-71.5157			Diego Libking		Almeida et al. 2014	Almeida et al. 2014		X	X	H+S	X							X
yHAB447	PYCC 7751	Hap_35	Hap_80	Saccharomyces uvarum	CRUB1586	2018-02-01	4-2R10					SA-A	SA-A	Nothofagus dombeyi	Cyttaria harioti	Wild	Rucahuenu, Tronador area	Nahuel Huapi	Río Negro	Argentina	South America	Neotropic	-41.3569	-71.5157			Diego Libking		Almeida et al. 2014	Almeida et al. 2014		X	X	H+S	X	X	X	X	X	X	X	X	X	X	X	X	X	X	X
yHAB477	PYCC 7780	Hap_35	NA	Saccharomyces uvarum	TC36	B26-3	B26-3							Nothofagus dombeyi	Bark	Wild	Arrayne river, Camping path	Alerces	Chubut	Argentina	South America	Neotropic	-42.7368	-71.7386		2010-01-29	Diego Libking		Peris et al 2017				X	H+S	X
yHAB482	PYCC 7785	Hap_35	Hap_80	Saccharomyces uvarum	TC41		BR6-2					SA-A	SA-A		Cider/Fruit juice	Anthropic			Brittany	France	Europe	Paleartic	48.2641	-2.92024			Diego Libking		Almeida et al. 2014	Almeida et al. 2014			X	H		X	X		X	X	X		X	X	X	X	X	X	X
yHAB488	PYCC 7790	Hap_25	Hap_35	Saccharomyces uvarum	CRUB1777	TC47	B9-3					Admixture		Nothofagus obliqua	Bark	Wild	Hua-Hum	San Martín de los Andes	Neuquén	Argentina	South America	Neotropic	-40.1147	-71.6609			Diego Libking		Almeida et al. 2014	Almeida et al. 2014		X	X	H+S	X							X
yHAB489	PYCC 7791	Hap_27	NA	Saccharomyces eubayanus	TC48	C25´						Patagonia B	B1	Nothofagus antarctica	Cyttaria darwinii	Wild	Camino Lago del Desierto	El Chatlen	Santa Cruz	Argentina	South America	Neotropic	-49.035	-72.869		2009-01-23	Diego Libking		Peris et al 2017	Langdon et al. 2020			X	H+S	X
yHAB49	PYCC 7530	Hap_22	Hap_4	Saccharomyces cerevisiae	WLP300	B26	BE072					Beer1		Hefeweizen Ale Yeast	Beer	Anthropic				Germany	Europe	Paleartic	51.1657	10.4515			D. Libkind		Langdon et al 2020	Langdon et al. 2020			X	H			X			X	X			X			X
yHAB491	PYCC 7793	Hap_30	NA	Saccharomyces eubayanus	TC50	C38´	C38'					Patagonia B	B3	Nothofagus betuloides	Cyttaria harioti	Wild	Camino glaciar le Martial		Tierra del Fuego	Argentina	South America	Neotropic	-54.8047	-68.3526		2010-02-03	Diego Libking		Peris et al 2017	Langdon et al. 2020			X	H+S	X
yHAB505	PYCC 7807	Hap_27	NA	Saccharomyces eubayanus	TC64	CG10-28a	CG10-28a					Patagonia B	B1	Nothofagus antarctica	Bark	Wild	Lago Guillelmo	Nahuel Huapi	Río Negro	Argentina	South America	Neotropic	-41.3894	-71.4959		2008-04-11	Diego Libking		Peris et al 2017	Langdon et al. 2020			X	H+S	X
yHAB512	PYCC 7814	Hap_45	Hap_82	Saccharomyces uvarum	CR10-15	CRUB1778						SA-B		Nothofagus pumullio	Bark	Wild	Perito Moreno		Santa Cruz	Argentina	South America	Neotropic	-50.4816	-73.0533			Diego Libkind		Almeida et al. 2014	Almeida et al. 2014		X	X	H+S	X							X
yHAB516		Hap_51	Hap_79	Saccharomyces uvarum	CRUB1779	CR10-25						SA-B		Nothofagus antarctica	Bark	Wild	Rias lake, Blest		Río Negro	Argentina	South America	Neotropic	-41.0419	-71.7911			Diego Libkind		Almeida et al. 2014	Almeida et al. 2014		X	X	H+S	X							X
yHAB519	PYCC 7818	Hap_25	Hap_83	Saccharomyces uvarum	CRUB1780	CR10-9						SA-B		Nothofagus alpina	Bark	Wild	Yuco	Lanin	Neuquén	Argentina	South America	Neotropic	-40.149	-71.4994			Diego Libkind		Almeida et al. 2014	Almeida et al. 2014		X	X	H+S	X							X
yHAB52	PYCC 7531	Hap_32	Hap_10	Saccharomyces cerevisiae	WLP550	B29	BE081					Beer1	Belgium/Germany	Belgian Ale yeast	Beer	Anthropic				Belgium	Europe	Paleartic	50.5039	4.46994			D. Libkind		Langdon et al 2020	Langdon et al. 2020			X	H			X			X	X			X			X
yHAB520	PYCC 7819	Hap_106	Hap_83	Saccharomyces uvarum	CR10-A1	CRUB1781						Admixture		Nothofagus pumullio	Cyttaria harioti	Wild	Cerro Otto, Bariloche		Río Negro	Argentina	South America	Neotropic	-41.1331	-71.2833			Diego Libkind		Almeida et al. 2014	Almeida et al. 2014		X	X	H+S	X							X
yHAB521	PYCC 7820	Hap_117	Hap_84	Saccharomyces uvarum	CR10-E1	yHDPN182						SA-B								Unknown	Unknown	Unknown					Diego Libkind		Peris et al 2017			X	X			X	X	X	X	X	X		X	X	X	X	X	X	X
yHAB522	PYCC 7821	Hap_45	Hap_83	Saccharomyces uvarum	CRUB1782	CR10-H1						SA-A		Nothofagus dombeyi	Cyttaria harioti	Wild	Tronador area, Los Rapidos		Río Negro	Argentina	South America	Neotropic	-41.3429	-71.6008			Diego Libkind		Almeida et al. 2014	Almeida et al. 2014		X	X	H+S	X							X
yHAB528	PYCC 7827	Hap_25	Hap_85	Saccharomyces uvarum	CRUB1783	CR30-23A						SA-B		Nothofagus antarctica	Bark	Wild	Frias lake, Blest		Río Negro	Argentina	South America	Neotropic	-41.0419	-71.7911			Diego Libkind		Almeida et al. 2014	Almeida et al. 2014		X	X	H+S	X							X
yHAB55	PYCC 7533	Hap_119	NA	Saccharomyces eubayanus	CRUB 1996	CR10-F2, 2						Patagonia B	B1	Nothofagus antarctica	Cyttaria harioti	Wild	Los Rápidos	Nahuel Huapi	Río Negro	Argentina	South America	Neotropic	-41.3506	-71.6014	815	2007-12-13			Eizaguirre et al 2018	Langdon et al. 2020	Eizaguirre et al 2018	X	X	H+S	X
yHAB56	PYCC 7534	Hap_29	NA	Saccharomyces eubayanus	CRUB 1997	CR10-42, 3						Patagonia B	B2	Nothofagus pumilio	Bark	Wild	Challhuaco	Nahuel Huapi	Río Negro	Argentina	South America	Neotropic	-41.25	-71.2833	1240	2008-11-15			Eizaguirre et al 2018	Langdon et al. 2020	Eizaguirre et al 2018	X	X	H+S	X
yHAB563	PYCC 7850	Hap_65	Hap_49	Saccharomyces mikatae	LS-15-2															China	Asia	Paleartic	39.9104	116.392			Qi-Ming Wang		Peris et al 2017				X
yHAB564		Hap_26	NA	Saccharomyces eubayanus	B31-3							Patagonia B	B3	Nothofagus pumilio	Bark	Wild	Arenal bay	Área Lago La Plata	Chubut	Argentina	South America	Neotropic	-44.8922	-71.8603	968	2013-02-22			Eizaguirre et al 2018	Langdon et al. 2020	Eizaguirre et al 2018	X	X	H+S	X
yHAB571		Hap_27	NA	Saccharomyces eubayanus	CB8-5							Patagonia B	B1	Nothofagus antarctica	Bark	Wild		Nahuelbuta	Nahuelbuta	Chile	South America	Neotropic	-37.8164	-73.0233	1359	2013-03-21	D. Libkind		Langdon et al 2020	Langdon et al. 2020		X	X	H+S	X
yHAB572		Hap_30	NA	Saccharomyces eubayanus	CB9-2							Patagonia B	B1	Nothofagus glauca	Bark	Wild		Nahuelbuta	Nahuelbuta	Chile	South America	Neotropic	-37.8167	-73.0094	1321	2013-03-21			Eizaguirre et al 2018	Langdon et al. 2020	Eizaguirre et al 2018	X	X	H+S	X
yHAB573		Hap_27	NA	Saccharomyces eubayanus	CB9-5							Patagonia B	B1	Nothofagus glauca	Bark	Wild		Nahuelbuta	Nahuelbuta	Chile	South America	Neotropic	-37.8167	-73.0094	1321	2013-03-21			Eizaguirre et al 2018	Langdon et al. 2020	Eizaguirre et al 2018	X	X	H+S	X
yHAB574		Hap_27	NA	Saccharomyces eubayanus	QC15							Patagonia A	A1	Quercus robur	Bark	Wild	Bariloche City	Nahuel Huapi	Río Negro	Argentina	South America	Neotropic	-41.1197	-71.2195	821	2013-05-21			Eizaguirre et al 2018	Langdon et al. 2020	Eizaguirre et al 2018	X	X	H+S	X
yHAB60	PYCC 7538	Hap_35	Hap_80	Saccharomyces uvarum	CRUB 1588	yHPDN178	7					SA-A	SA-A							Unknown	Unknown	Unknown							Eizaguirre et al 2018		Eizaguirre et al 2018	X	X			X	X	X	X	X	X		X	X	X	X	X	X	X
yHAB62	PYCC 7540	Hap_27	NA	Saccharomyces eubayanus	CRUB 2002	SR10-H1, 9						Patagonia B	B1	Nothofagus antarctica	Cyttaria harioti	Wild	Los Rápidos	Nahuel Huapi	Río Negro	Argentina	South America	Neotropic	-41.3506	-71.6014	815	2007-12-13			Eizaguirre et al 2018	Langdon et al. 2020	Eizaguirre et al 2018	X	X	H+S	X
yHAB63	PYCC 7541	Hap_27	NA	Saccharomyces eubayanus	CRUB 2003	SR10-C1, 10						Patagonia A	A2	Nothofagus antarctica	Cyttaria harioti	Wild	Los Rápidos	Nahuel Huapi	Río Negro	Argentina	South America	Neotropic	-41.3506	-71.6014	815	2007-12-13			Eizaguirre et al 2018	Langdon et al. 2020	Eizaguirre et al 2018	X	X	H+S	X
yHAB64	PYCC 7542	Hap_29	NA	Saccharomyces eubayanus	CRUB 2004	CR25-55, 11						Patagonia A	A1	Nothofagus antarctica	Bark	Wild	Valle Ñirihuau	Nahuel Huapi	Río Negro	Argentina	South America	Neotropic	-41.2406	-71.187	990	2008-12-04			Eizaguirre et al 2018	Langdon et al. 2020	Eizaguirre et al 2018	X	X	H+S	X
yHAB65	PYCC 7543	Hap_29	NA	Saccharomyces eubayanus	CRUB 1575	CRUB 1575, 12						Patagonia B	B1	Nothofagus antarctica	Cyttaria harioti	Wild	Playa Negra	Nahuel Huapi	Río Negro	Argentina	South America	Neotropic	-41.36	-71.5645	814	2006-12-10			Eizaguirre et al 2018	Langdon et al. 2020	Eizaguirre et al 2018	X	X	H+S	X
yHAB66	PYCC 7544	Hap_29	NA	Saccharomyces eubayanus	CRUB 2005	CR10-44, 13						Patagonia B	B2	Nothofagus pumilio	Bark	Wild	Challhuaco	Nahuel Huapi	Río Negro	Argentina	South America	Neotropic	-41.25	-71.2833	1240	2008-11-15			Eizaguirre et al 2018	Langdon et al. 2020	Eizaguirre et al 2018	X	X	H+S	X
yHAB68	PYCC 7546	Hap_27	NA	Saccharomyces eubayanus	CRUB 1579	CRUB 1579, 15						Patagonia B	B1	Nothofagus antarctica	Cyttaria harioti	Wild	Playa Negra	Nahuel Huapi	Río Negro	Argentina	South America	Neotropic	-41.36	-71.5645	814	2006-12-10			Eizaguirre et al 2018	Langdon et al. 2020	Eizaguirre et al 2018	X	X	H+S	X
yHAB69	PYCC 7547	Hap_26	NA	Saccharomyces eubayanus	CRUB 2007	PS10-4, 16						Patagonia B	B3	Nothofagus pumilio	Soil	Wild	Puyehue	Nahuel Huapi	Neuquén	Argentina	South America	Neotropic	-40.7189	-71.9367	1260	2008-11-29			Eizaguirre et al 2018	Langdon et al. 2020	Eizaguirre et al 2018	X	X	H+S	X
yHAB70	PYCC 7548	Hap_27	NA	Saccharomyces eubayanus	CRUB 2008	CG20-29a, 17						Patagonia A	A2	Nothofagus antarctica	Bark	Wild	Lago Guillelmo	Nahuel Huapi	Río Negro	Argentina	South America	Neotropic	-41.3892	-71.4959	843	2008-04-11			Eizaguirre et al 2018	Langdon et al. 2020	Eizaguirre et al 2018	X	X	H+S	X
yHAB71	PYCC 7549	Hap_27	NA	Saccharomyces eubayanus	CRUB 2009	CG20-30a, 18						Patagonia B	B1	Nothofagus antarctica	Bark	Wild	Lago Guillelmo	Nahuel Huapi	Río Negro	Argentina	South America	Neotropic	-41.3892	-71.4959	843	2008-04-11			Eizaguirre et al 2018	Langdon et al. 2020	Eizaguirre et al 2018	X	X	H+S	X
yHAB75	PYCC 7552	Hap_27	NA	Saccharomyces eubayanus	CRUB 1582	CRUB 1582, 22						Patagonia B	B1	Nothofagus dombeyi	Cyttaria harioti	Wild	Rucahuenu	Nahuel Huapi	Río Negro	Argentina	South America	Neotropic	-41.3589	-71.5257	932	2006-12-10			Eizaguirre et al 2018	Langdon et al. 2020	Eizaguirre et al 2018	X	X	H+S	X
yHAB76	PYCC 7553	Hap_29	NA	Saccharomyces eubayanus	CRUB 2013	CR10-52, 23						Patagonia A	A1	Nothofagus antarctica	Bark	Wild	Valle Ñirihuau	Nahuel Huapi	Río Negro	Argentina	South America	Neotropic	-41.2406	-71.187	990	2008-12-04			Eizaguirre et al 2018	Langdon et al. 2020	Eizaguirre et al 2018	X	X	H+S	X
yHAB77	PYCC 7554	Hap_29	NA	Saccharomyces eubayanus	CRUB 2014	SR10-F1, 24						Patagonia B	B1	Nothofagus antarctica	Cyttaria harioti	Wild	Los Rápidos	Nahuel Huapi	Río Negro	Argentina	South America	Neotropic	-41.3506	-71.6014	815	2007-12-13			Eizaguirre et al 2018	Langdon et al. 2020	Eizaguirre et al 2018	X	X	H+S	X
yHAB78	PYCC 7555	Hap_26	Hap_42	Saccharomyces eubayanus	CRUB 2015	PS10-5, 25						Patagonia B	B3	Nothofagus pumilio	Soil	Wild	Puyehue	Nahuel Huapi	Neuquén	Argentina	South America	Neotropic	-40.7189	-71.9367	1260	2008-11-29			Eizaguirre et al 2018	Langdon et al. 2020	Eizaguirre et al 2018	X	X	H+S	X							X
yHAB79	PYCC 7556	Hap_29	NA	Saccharomyces eubayanus	CRUB 2016	B2-5, 27						Patagonia A	A2	Nothofagus pumilio	Bark	Wild	Paso Icalma	Lanin	Neuquén	Argentina	South America	Neotropic	-38.8306	-71.2638	1310	2009-10-30			Eizaguirre et al 2018	Langdon et al. 2020	Eizaguirre et al 2018	X	X	H+S	X
yHAB80	PYCC 7557	Hap_30	NA	Saccharomyces eubayanus	CRUB 2017	C63', 28						Patagonia B	B3	Nothofagus antarctica	Cyttaria darwinii	Wild	Sendero L. Negra		Tierra del Fuego	Argentina	South America	Neotropic	-54.8453	-68.5825	17	2010-02-01			Eizaguirre et al 2018	Langdon et al. 2020	Eizaguirre et al 2018	X	X	H+S	X
yHAB81	PYCC 7558	Hap_30	NA	Saccharomyces eubayanus	CRUB 2018	C56', 29						Patagonia B	B3	Nothofagus antarctica	Cyttaria darwinii	Wild	Lagunita PN		Tierra del Fuego	Argentina	South America	Neotropic	-54.8511	-68.5856	18	2010-02-01			Eizaguirre et al 2018	Langdon et al. 2020	Eizaguirre et al 2018	X	X	H+S	X
yHAB82	PYCC 7559	Hap_30	NA	Saccharomyces eubayanus	CRUB 2019	C31'A, 31						Patagonia B	B3	Nothofagus betuloides	Cyttaria harioti	Wild	Cerca mirador isla redonda		Tierra del Fuego	Argentina	South America	Neotropic	-54.8436	-68.5472	52	2010-02-01			Eizaguirre et al 2018	Langdon et al. 2020	Eizaguirre et al 2018	X	X	H+S	X
yHAB83	PYCC 7560	Hap_30	NA	Saccharomyces eubayanus	CRUB 2020	C32', 32						Patagonia B	B3	Nothofagus betuloides	Cyttaria harioti	Wild	camino Estancia Harberton		Tierra del Fuego	Argentina	South America	Neotropic	-54.8642	-67.3641	27	2010-02-02			Eizaguirre et al 2018	Langdon et al. 2020	Eizaguirre et al 2018	X	X	H+S	X
yHAB84	PYCC 7561	Hap_30	NA	Saccharomyces eubayanus	CRUB 2021	C28', 33						Patagonia B	B3	Nothofagus betuloides	Cyttaria harioti	Wild	Cam. PN T. del Fuego		Tierra del Fuego	Argentina	South America	Neotropic	-54.8372	-68.4875		2010-02-01			Eizaguirre et al 2018	Langdon et al. 2020	Eizaguirre et al 2018	X	X	H+S	X
yHAB85	PYCC 7562	Hap_30	NA	Saccharomyces eubayanus	CRUB 2022	C39', 34						Patagonia B	B3	Nothofagus betuloides	Cyttaria harioti	Wild	Base aerosilla le martial		Tierra del Fuego	Argentina	South America	Neotropic	-54.7989	-68.3678	213	2010-02-03			Eizaguirre et al 2018	Langdon et al. 2020	Eizaguirre et al 2018	X	X	H+S	X
yHAB88	PYCC 7564	Hap_27	NA	Saccharomyces eubayanus	CRUB 2025	B17-3, 37						Patagonia B	B1	Nothofagus antarctica	Bark	Wild	Cam. L. Roca	Glaciares	Santa Cruz	Argentina	South America	Neotropic	-50.5481	-72.8186	228	2010-01-23			Eizaguirre et al 2018	Langdon et al. 2020	Eizaguirre et al 2018	X	X	H+S	X
yHAB90	PYCC 7565	Hap_27	NA	Saccharomyces eubayanus	CRUB2027	B14-3, 39						Patagonia B	B1	Nothofagus antarctica	Bark	Wild	a 32Km Glaciar PM	Glaciares	Santa Cruz	Argentina	South America	Neotropic	-50.4031	-72.7419	213	2010-01-23			Eizaguirre et al 2018	Langdon et al. 2020	Eizaguirre et al 2018	X	X	H+S	X
yHAB91	PYCC 7566	Hap_27	NA	Saccharomyces eubayanus	CRUB2028	B14-2, 40						Patagonia B	B1	Nothofagus antarctica	Bark	Wild	a 32Km Glaciar PM	Glaciares	Santa Cruz	Argentina	South America	Neotropic	-50.4031	-72.7419	213	2010-01-23			Eizaguirre et al 2018	Langdon et al. 2020	Eizaguirre et al 2018	X	X	H+S	X
yHAB92	PYCC 7567	Hap_30	NA	Saccharomyces eubayanus	CRUB2029	C58', 41						Patagonia B	B3	Nothofagus antarctica	Cyttaria darwinii	Wild	Lagunita PN		Tierra del Fuego	Argentina	South America	Neotropic	-54.8511	-68.5856	18	2010-02-01			Eizaguirre et al 2018	Langdon et al. 2020	Eizaguirre et al 2018	X	X	H+S	X
yHAB94	PYCC 7569	Hap_29	Hap_42	Saccharomyces eubayanus	CRUB2031	B4-3A, 43						Patagonia A	A2	Nothofagus antarctica	Bark	Wild	Batea Mahuida	Lanin	Neuquén	Argentina	South America	Neotropic	-38.8375	-71.2292	1487	2009-10-30			Eizaguirre et al 2018	Langdon et al. 2020	Eizaguirre et al 2018	X	X	H+S	X	X	X		X	X	X	X	X		X	X		X	X
yHAB96	PYCC 7571	Hap_27	NA	Saccharomyces eubayanus	CRUB2033	B16-4, 45						Patagonia B	B1	Nothofagus pumilio	Bark	Wild	Lado sur Glaciar PM	Glaciares	Santa Cruz	Argentina	South America	Neotropic	-50.4917	-73.0515	220	2010-01-23			Eizaguirre et al 2018	Langdon et al. 2020	Eizaguirre et al 2018	X	X	H+S	X
yHAB99	PYCC 7573	Hap_29	NA	Saccharomyces eubayanus	CRUB2036	B27-3, 48						Patagonia B	B1	Nothofagus dombeyi	Bark	Wild	L. Rivadavia	Alerces	Chubut	Argentina	South America	Neotropic	-42.6686	-71.6801	532	2010-01-29			Eizaguirre et al 2018	Langdon et al. 2020	Eizaguirre et al 2018	X	X	H+S	X
yHBJ1	PYCC 7851	Hap_73	Hap_26	Saccharomyces paradoxus								America B		Quercus sp.	Decayed wood	Wild	Iron River		Wisconsin	USA	North America	Neartic	46.5644	-91.4082		2011-01-09			Leducq et al. 2014/Leducq et al 2016	Leducq et al. 2016		X	X	H+S	X							X
yHBJ11	PYCC 7855	Hap_73	NA	Saccharomyces paradoxus								America B		Quercus sp.	Soil	Wild	Iron River		Wisconsin	USA	North America	Neartic	46.5644	-91.4082		2011-01-09			Sylvester et al 2015/Leducq et al 2016	Leducq et al. 2016		X	X	H+S	X
yHBJ12	PYCC 7856	Hap_73	NA	Saccharomyces paradoxus								America B		Abies balsamea	Soil	Wild	Iron River		Wisconsin	USA	North America	Neartic	46.5644	-91.4082		2011-01-09			Sylvester et al 2015/Leducq et al 2016	Leducq et al. 2016		X	X	H+S	X
yHBJ16	PYCC 7857	Hap_5	NA	Saccharomyces paradoxus								America B		Betula sp.	Soil	Wild	Iron River		Wisconsin	USA	North America	Neartic	46.5644	-91.4082		2011-01-09			Leducq et al. 2014/Leducq et al 2016	Leducq et al. 2016		X	X	H+S	X
yHBJ17	PYCC 7858	Hap_73	NA	Saccharomyces paradoxus								America B		Betula sp.	Decayed wood	Wild	Iron River		Wisconsin	USA	North America	Neartic	46.5644	-91.4082		2011-01-09			Leducq et al. 2014/Leducq et al 2016	Leducq et al. 2016		X	X	H+S	X
yHBJ24	PYCC 7859	Hap_73	NA	Saccharomyces paradoxus								America B		Quercus sp.	Decayed wood	Wild	Iron River		Wisconsin	USA	North America	Neartic	46.5644	-91.4082		2011-01-09			Leducq et al. 2014/Leducq et al 2016	Leducq et al. 2016		X	X	H+S	X
yHBJ5	PYCC 7852	Hap_73	NA	Saccharomyces paradoxus								America B		Quercus sp.	Soil	Wild	Iron River		Wisconsin	USA	North America	Neartic	46.5644	-91.4082		2011-01-09			Leducq et al. 2014/Leducq et al 2016	Leducq et al. 2016		X	X	H+S	X
yHBJ6	PYCC 7853	Hap_5	NA	Saccharomyces paradoxus								America B			Fungi	Wild	Iron River		Wisconsin	USA	North America	Neartic	46.5644	-91.4082		2011-01-09			Leducq et al. 2014/Leducq et al 2016	Leducq et al. 2016		X	X	H+S	X
yHBJ9	PYCC 7854	Hap_5	NA	Saccharomyces paradoxus								America B		Quercus sp.	Seed	Wild	Iron River		Wisconsin	USA	North America	Neartic	46.5644	-91.4082		2011-01-09			Leducq et al. 2014/Leducq et al 2016	Leducq et al. 2016		X	X	H+S	X
yHCT100	PYCC 7901	Hap_29	NA	Saccharomyces eubayanus	CRUB1970	CS10-4						Patagonia B	B2	Nothofagus pumilio	Soil	Wild	Challhuaco	Nahuel Huapi	Río Negro	Argentina	South America	Neotropic	-41.25	-71.2833	1240	2008-11-15			Eizaguirre et al 2018	Langdon et al. 2020	Eizaguirre et al 2018	X	X	H+S	X
yHCT101	PYCC 7902	Hap_29	Hap_42	Saccharomyces eubayanus	CRUB1971	ExCR10-7b						Patagonia A	A1	Nothofagus spp	Exudate	Wild	Casa conocio Queenie	Nahuel Huapi	Río Negro	Argentina	South America	Neotropic	-41.1149	-71.4016	816	2007-12-15			Peris et al 2014/Peris et al 2016	Peris et al. 2016		X	X	H+S	X		X			X	X	X		X			X
yHCT103	PYCC 7904	Hap_29	NA	Saccharomyces eubayanus	CRUB1973	ÑS10-3						Patagonia A	A1	Nothofagus antarctica	Soil	Wild	Ñirihuau	Nahuel Huapi	Río Negro	Argentina	South America	Neotropic	-41.2406	-71.187	990	2008-12-04			Eizaguirre et al 2018	Langdon et al. 2020	Eizaguirre et al 2018	X	X	H+S	X
yHCT104	PYCC 7905	Hap_30	Hap_42	Saccharomyces eubayanus	CRUB1974	ÑS10-4						Patagonia A	A1	Nothofagus antarctica	Soil	Wild	Ñirihuau	Nahuel Huapi	Río Negro	Argentina	South America	Neotropic	-41.2408	-71.187	990	2008-12-04			Peris et al 2014/Peris et al 2016	Peris et al. 2016		X	X	H+S	X		X			X	X	X		X			X
yHCT105	PYCC 7906	Hap_28	Hap_42	Saccharomyces eubayanus	CRUB1975	PS10-2						Patagonia B	B2	Nothofagus pumilio	Soil	Wild	Puyehue	Nahuel Huapi	Neuquén	Argentina	South America	Neotropic	-40.719	-71.9367	1260	2008-11-29			Peris et al 2014/Peris et al 2016	Peris et al. 2016		X	X	H+S	X		X			X	X	X		X			X
yHCT106	PYCC 7907	Hap_27	NA	Saccharomyces eubayanus	CRUB1976	S10-2						Patagonia B	B1	Nothofagus antarctica	Soil	Wild	Arroyo el salto	Glaciares	Santa Cruz	Argentina	South America	Neotropic	-49.2942	-72.8999	418	2010-01-23			Eizaguirre et al 2018	Langdon et al. 2020	Eizaguirre et al 2018	X	X	H+S	X
yHCT107	PYCC 7908	Hap_27	Hap_42	Saccharomyces eubayanus	CRUB1977	S1-1						Patagonia B	B2	Nothofagus pumilio	Soil	Wild	Paso Icalma	Lanin	Neuquén	Argentina	South America	Neotropic	-38.8306	-71.2654	1310	2009-10-30			Peris et al 2014/Peris et al 2016	Peris et al. 2016		X	X	H+S	X		X			X	X	X		X			X
yHCT108	PYCC 7909	Hap_27	NA	Saccharomyces eubayanus	CRUB1581	12-a						Patagonia B	B1	Nothofagus antarctica	Cyttaria harioti	Wild	Playa Negra	Nahuel Huapi	Río Negro	Argentina	South America	Neotropic	-41.36	-71.5645	814	2006-12-10			Eizaguirre et al 2018	Langdon et al. 2020	Eizaguirre et al 2018	X	X	H+S	X
yHCT112	PYCC 7910	Hap_30	Hap_42	Saccharomyces eubayanus		S13-1						Patagonia B	B3	Nothofagus pumilio	Soil	Wild	Picada Arroyo	Castor	Tierra del Fuego	Argentina	South America	Neotropic	-54.855	-68.5919	33	2010-01-23			Eizaguirre et al 2018	Langdon et al. 2020	Eizaguirre et al 2018	X	X	H+S	X							X
yHCT113	PYCC 7911	NA	Hap_42	Saccharomyces eubayanus		S14-1						Patagonia B	B3	Nothofagus antarctica	Soil	Wild	Lagunita PN		Tierra del Fuego	Argentina	South America	Neotropic	-54.8511	-68.5833	18	2010-01-23			Eizaguirre et al 2018	Langdon et al. 2020	Eizaguirre et al 2018	X		H+S								X
yHCT114	PYCC 7912	Hap_27	Hap_42	Saccharomyces eubayanus	CRUB1980	S2-1						Patagonia A	A2	Nothofagus obliqua	Soil	Wild	Paso Icalma	Lanin	Neuquén	Argentina	South America	Neotropic	-38.8352	-71.2654	1340	2009-10-30			Peris et al 2014/Peris et al 2016	Peris et al. 2016		X	X	H+S	X		X			X	X	X		X			X
yHCT116	PYCC 7914	Hap_27	NA	Saccharomyces eubayanus	CRUB1982	S9-1						Patagonia B	B1	Nothofagus pumilio	Soil	Wild	Camp. Poincenot	Glaciares	Santa Cruz	Argentina	South America	Neotropic	-49.2808	-72.96	737	2010-01-23			Eizaguirre et al 2018	Langdon et al. 2020	Eizaguirre et al 2018	X	X	H+S	X
yHCT117	PYCC 7915	Hap_29	NA	Saccharomyces eubayanus	CRUB1983	SR10-B3						Patagonia B	B2	Nothofagus dombeyi	Cyttaria harioti	Wild	Costa Nahuel Huapi Km2	Nahuel Huapi	Río Negro	Argentina	South America	Neotropic	-41.1314	-71.33	782	2007-10-05			Eizaguirre et al 2018	Langdon et al. 2020	Eizaguirre et al 2018	X	X	H+S	X
yHCT118	PYCC 7916	Hap_25	Hap_83	Saccharomyces uvarum	CRUB1984	SR10-M1						SA-B		Nothofagus dombeyi	Cyttaria harioti	Wild	Switzerland colony	Nahuel Huapi	Río Negro	Argentina	South America	Neotropic	-41.1432	-71.3133			Diego Libkind		Almeida et al. 2014	Almeida et al. 2014		X	X	H+S	X							X
yHCT120	PYCC 7918	Hap_27	NA	Saccharomyces eubayanus	CRUB1986	TS10-3						Patagonia B	B1	Nothofagus antarctica	Soil	Wild	Tronador	Nahuel Huapi	Río Negro	Argentina	South America	Neotropic	-41.3353	-71.6001	843	2008-10-30			Eizaguirre et al 2018	Langdon et al. 2020	Eizaguirre et al 2018	X	X	H+S	X
yHCT121	PYCC 7919	Hap_45	Hap_82	Saccharomyces uvarum	CRUB1987	B15-1						SA-B		Nothofagus betuloides	Bark	Wild	Perito Moreno glacier, Calafate		Santa Cruz	Argentina	South America	Neotropic	-50.4816	-73.0533			Diego Libkind		Almeida et al. 2014	Almeida et al. 2014		X	X	H+S	X							X
yHCT122	PYCC 7920	Hap_111	Hap_35	Saccharomyces uvarum	CRUB1988	B22-1						SA-B		Nothofagus pumulio	Bark	Wild		Usuahia	Tierra del Fuego	Argentina	South America	Neotropic	-54.8453	-68.5825			Diego Libkind		Almeida et al. 2014	Almeida et al. 2014		X	X	H+S	X							X
yHCT123	PYCC 7921	Hap_25	Hap_86	Saccharomyces uvarum	CRUB1989	B26-1						SA-B		Nothofagus dombeyi	Bark	Wild	Arrayanes river		Chubut	Argentina	South America	Neotropic	-42.7209	-71.7822			Diego Libkind		Almeida et al. 2014	Almeida et al. 2014		X	X	H+S	X		X			X	X	X		X			X
yHCT124	PYCC 7922	Hap_109	Hap_80	Saccharomyces uvarum	CRUB1990	B5-2						SA-A	SA-A	Nothofagus dombeyi	Bark	Wild	Villa Pehuenia	Lanin	Neuquén	Argentina	South America	Neotropic	-38.8807	-71.1862			Diego Libkind		Almeida et al. 2014	Almeida et al. 2014		X	X	H+S	X		X			X	X	X
yHCT125	PYCC 7923	Hap_112	Hap_86	Saccharomyces uvarum	CRUB1991	C43'						SA-B		Nothofagus betuloides	Cyttaria harioti	Wild	Martial glacier	Usuahia	Tierra del Fuego	Argentina	South America	Neotropic	-54.8171	-68.4301			Diego Libkind		Almeida et al. 2014	Almeida et al. 2014		X	X	H+S	X							X
yHCT127	PYCC 7924	Hap_25	Hap_81	Saccharomyces uvarum	CRUB1993	S6-5						SA-A		Nothofagus nervosa	Soil	Wild	Hua-Hum	San Martín de los Andes	Neuquén	Argentina	South America	Neotropic	-40.1147	-71.6609			Diego Libkind		Almeida et al. 2014	Almeida et al. 2014		X	X	H+S	X							X
yHCT128	PYCC 7925	Hap_25	Hap_81	Saccharomyces uvarum	CRUB1994	S8-4						SA-A		Nothofagus dombeyi	Soil	Wild	Huemul arm		Neuquén	Argentina	South America	Neotropic	-38.9562	-68.067			Diego Libkind		Almeida et al. 2014	Almeida et al. 2014		X	X	H+S	X							X
yHCT47		Hap_27	NA	Saccharomyces eubayanus	B12-1							Patagonia B	B1	Nothofagus pumilio	Bark	Wild	Camp. Poincenot	Glaciares	Santa Cruz	Argentina	South America	Neotropic	-49.2808	-72.96			D. Libkind		Unknown	Langdon et al. 2020			X	H+S	X
yHCT49	PYCC 7862	Hap_30	NA	Saccharomyces eubayanus	CRUB1932	B14-1						Patagonia B	B1	Nothofagus antarctica	Bark	Wild	a 32Km Glaciar PM	Glaciares	Santa Cruz	Argentina	South America	Neotropic	-50.4031	-72.7419	213	2010-01-23			Peris et al 2017	Langdon et al. 2020		X	X	H+S	X
yHCT50	PYCC 7863	Hap_27	NA	Saccharomyces eubayanus	CRUB1933	B16-2						Patagonia B	B1	Nothofagus pumilio	Bark	Wild	Lado sur Glaciar PM	Glaciares	Santa Cruz	Argentina	South America	Neotropic	-50.4917	-73.0515	220	2010-01-23			Peris et al 2017	Langdon et al. 2020		X	X	H+S	X
yHCT53	PYCC 7866	Hap_30	NA	Saccharomyces eubayanus	CRUB1938	B2-4						Patagonia B	B1	Nothofagus pumilio	Bark	Wild	Paso Icalma	Lanin	Neuquén	Argentina	South America	Neotropic	-38.8306	-71.2638	1340	2005-07-01			Peris et al 2017	Langdon et al. 2020		X	X	H+S	X
yHCT54	PYCC 7867	Hap_30	NA	Saccharomyces eubayanus	CRUB1947	C29´						Patagonia B	B3	Nothofagus betuloides	Cyttaria harioti	Wild	Cam. PN T. del Fuego		Tierra del Fuego	Argentina	South America	Neotropic	-54.8372	-68.4875	192	2010-02-01			Peris et al 2017	Langdon et al. 2020		X	X	H+S	X
yHCT55	PYCC 7868	Hap_30	NA	Saccharomyces eubayanus	CRUB1948	C30´						Patagonia B	B3	Nothofagus betuloides	Cyttaria harioti	Wild	Cerca mirador isla redonda		Tierra del Fuego	Argentina	South America	Neotropic	-54.8436	-68.5472	52	2010-02-01			Peris et al 2017	Langdon et al. 2020		X	X	H+S	X
yHCT57	PYCC 7870	Hap_30	NA	Saccharomyces eubayanus	CRUB1950	C41´						Patagonia B	B1	Nothofagus betuloides	Cyttaria harioti	Wild	Bosque abajo aerosilla le martial		Tierra del Fuego	Argentina	South America	Neotropic	-54.7989	-68.3678	308	2010-02-03			Peris et al 2017	Langdon et al. 2020		X	X	H+S	X
yHCT58	PYCC 7871	Hap_30	NA	Saccharomyces eubayanus	CRUB1951	C48						Patagonia B	B3	Nothofagus betuloides	Cyttaria harioti	Wild	Camino glaciar le Martial		Tierra del Fuego	Argentina	South America	Neotropic	-54.8047	-68.3526	187	2010-02-03			Peris et al 2017	Langdon et al. 2020		X	X	H+S	X
yHCT60	PYCC 7873	Hap_30	NA	Saccharomyces eubayanus	CRUB1953	C77´						Patagonia B	B3	Nothofagus antarctica	Cyttaria harioti	Wild	camino Estancia Harberton II		Tierra del Fuego	Argentina	South America	Neotropic	-54.8672	-67.3838	14	2010-02-02			Peris et al 2017	Langdon et al. 2020		X	X	H+S	X
yHCT61	PYCC 7874	Hap_29	Hap_42	Saccharomyces eubayanus	CRUB1576	CR30-36						Patagonia B	B1	Nothofagus antarctica	Cyttaria harioti	Wild	Playa Negra	Nahuel Huapi	Río Negro	Argentina	South America	Neotropic	-41.36	-71.5645	814	2006-12-10			Peris et al 2014/Peris et al 2016	Peris et al. 2016		X	X	H+S	X		X			X	X	X		X			X
yHCT62	PYCC 7875	Hap_27	Hap_42	Saccharomyces eubayanus	CRUB1593	8-2						Patagonia B		Nothofagus dombeyi	Cyttaria harioti	Wild	Rucahuenu	Nahuel Huapi	Río Negro	Argentina	South America	Neotropic	-41.3591	-71.5146	870	2006-12-10			Peris et al 2014/Peris et al 2016	Peris et al. 2016		X	X	H+S	X		X			X	X	X
yHCT63	PYCC 7876	Hap_27	Hap_42	Saccharomyces eubayanus	CRUB1761	CR10-4						Patagonia B	B1	Nothofagus obliqua	Bark	Wild	Yuco	Lanin	Neuquén	Argentina	South America	Neotropic	-40.149	-71.4994	815	2007-12-11			Peris et al 2014/Peris et al 2016	Peris et al. 2016		X	X	H+S	X		X			X	X	X		X			X
yHCT69	PYCC 7880	Hap_27	Hap_42	Saccharomyces eubayanus	yHDPN9	27-1						Patagonia B	B1	Nothofagus dombeyi	Bark	Wild	L. Rivadavia	Alerces	Chubut	Argentina	South America	Neotropic	-42.6686	-71.6801	532	2010-01-29			Peris et al 2017	Langdon et al. 2020		X	X	H+S	X	X	X	X	X	X	X	X	X		X	X		X	X
yHCT70	PYCC 7881	Hap_27	Hap_42	Saccharomyces eubayanus	CRUB1941	B3-2						Patagonia B	B2	Nothofagus obliqua	Bark	Wild	Paso Icalma	Lanin	Neuquén	Argentina	South America	Neotropic	-38.8352	-71.2654	1340	2005-07-01			Peris et al 2014/Peris et al 2016	Peris et al. 2016		X	X	H+S	X		X			X	X	X		X			X
yHCT71	PYCC 7882	Hap_30	NA	Saccharomyces eubayanus	CRUB1942	B3-4						Patagonia B	B2	Nothofagus obliqua	Bark	Wild	Paso Icalma	Lanin	Neuquén	Argentina	South America	Neotropic	-38.8352	-71.2654	1340	2005-07-01			Peris et al 2017	Langdon et al. 2020			X	H+S	X
yHCT72	PYCC 7883	Hap_29	Hap_42	Saccharomyces eubayanus	CRUB1943	B4-2						Patagonia A	A2	Nothofagus antarctica	Bark	Wild	Batea Mahuida	Lanin	Neuquén	Argentina	South America	Neotropic	-38.8376	-71.2292	1487	2009-10-30			Peris et al 2014/Peris et al 2016	Peris et al. 2016		X	X	H+S	X		X			X	X	X
yHCT74	PYCC 7884	Hap_35	NA	Saccharomyces uvarum	B9-1							SA-A		Nothofagus obliqua	Bark	Wild	Hua-Hum	San Martín de los Andes	Neuquén	Argentina	South America	Neotropic	-40.1147	-71.6609					Almeida et al. 2014	Almeida et al. 2014		X	X	H+S	X
yHCT77	PYCC 7886	Hap_25	Hap_15	Saccharomyces uvarum	FM1277							HOL-NA	HOL-NA	Quercus garryana	Soil	Wild		Benton County	Oregon	USA	North America	Neartic	44.4949	-123.407					Almeida et al. 2014	Almeida et al. 2014		X	X	H+S	X	X	X	X	X	X	X	X	X	X	X	X	X	X	X
yHCT78	PYCC 7887	Hap_25	Hap_15	Saccharomyces uvarum	FM1258							HOL-NA	HOL-NA	Quercus acutissima	Bark	Wild	Chaumette Vineyard	Ste. Genevieve	Missouri	USA	North America	Neartic	37.7673	-90.1607					Almeida et al. 2014	Almeida et al. 2014		X	X	H+S	X		X			X	X (Remove incomplete GAL gene information)	X		X			X
yHCT84	PYCC 7888	Hap_27	NA	Saccharomyces eubayanus	CRUB1954	C96´						Patagonia B	B1	Nothofagus antarctica	Cyttaria hookeri	Wild	Laguna 3 de abril		Tierra del Fuego	Argentina	South America	Neotropic	-50.6633	-72.9336	272	2010-02-01			Peris et al 2017	Langdon et al. 2020		X	X	H+S	X
yHCT87	PYCC 7889	Hap_27	NA	Saccharomyces eubayanus	CRUB1957	CR10-34						Patagonia B	B1	Nothofagus antarctica	Bark	Wild	Tronador	Nahuel Huapi	Río Negro	Argentina	South America	Neotropic	-41.3353	-71.6001	843	2008-10-10			Peris et al 2017	Langdon et al. 2020		X	X	H+S	X
yHCT88	PYCC 7890	Hap_29	Hap_42	Saccharomyces eubayanus	CRUB1958	CR10-41						Patagonia B	B2	Nothofagus pumilio	Bark	Wild	Challhuaco	Nahuel Huapi	Río Negro	Argentina	South America	Neotropic	-41.2501	-71.2834	1240	2008-11-15			Peris et al 2014/Peris et al 2016	Peris et al. 2016		X	X	H+S	X		X			X	X	X		X			X
yHCT89	PYCC 7891	Hap_29	NA	Saccharomyces eubayanus	CRUB1959	CR10-46						Patagonia B	B2	Nothofagus pumilio	Bark	Wild	Puyehue	Nahuel Huapi	Neuquén	Argentina	South America	Neotropic	-40.7189	-71.9367	1260	2008-11-29			Peris et al 2017	Langdon et al. 2020			X	H+S	X
yHCT90	PYCC 7892	Hap_27	Hap_42	Saccharomyces eubayanus	CRUB1960	CR10-51						Patagonia A	A2	Nothofagus antarctica	Bark	Wild	Valle Ñirihuau	Nahuel Huapi	Río Negro	Argentina	South America	Neotropic	-41.2408	-71.187	990	2008-12-04			Peris et al 2014/Peris et al 2016	Peris et al. 2016		X	X	H+S	X		X			X	X	X		X			X
yHCT91	PYCC 7893	Hap_29	Hap_42	Saccharomyces eubayanus	CRUB1961	CR10-B1						Patagonia B	B2	Nothofagus dombeyi	Cyttaria harioti	Wild	Costa Nahuel Huapi Km2	Nahuel Huapi	Río Negro	Argentina	South America	Neotropic	-41.1317	-71.33	782	2007-10-05			Peris et al 2014/Peris et al 2016	Peris et al. 2016		X	X	H+S	X		X			X	X	X		X			X
yHCT92	PYCC 7894	Hap_29	Hap_42	Saccharomyces eubayanus	CRUB1962	CR10-D1						Patagonia B	B1	Nothofagus antarctica	Cyttaria harioti	Wild	Los Rápidos	Nahuel Huapi	Río Negro	Argentina	South America	Neotropic	-41.3506	-71.6014	815	2007-12-13			Peris et al 2014/Peris et al 2016	Peris et al. 2016		X	X	H+S	X		X			X	X	X
yHCT96	PYCC 7898	NA	NA	Saccharomyces eubayanus	CRUB1966	CR30-36						Patagonia A	A1	Nothofagus antarctica	Bark	Wild	Casa de Piedra (mami)	Nahuel Huapi	Río Negro	Argentina	South America	Neotropic	-41.1149	-71.4426	812	2008-11-10			Peris et al 2014/Peris et al 2016	Peris et al. 2016		X		H+S			X			X (Removed rho0)
yHCT97	PYCC 7899	Hap_29	NA	Saccharomyces eubayanus	CRUB1967	CR30-41						Patagonia B	B2	Nothofagus pumilio	Bark	Wild	Challhuaco	Nahuel Huapi	Río Negro	Argentina	South America	Neotropic	-41.25	-71.2833	1240	2008-11-15			Peris et al 2017	Langdon et al. 2020			X	H+S	X
yHCT99	PYCC 7900	Hap_27	Hap_42	Saccharomyces eubayanus	CRUB1969	CR30-51						Patagonia A	A2	Nothofagus antarctica	Bark	Wild	Valle Ñirihuau	Nahuel Huapi	Río Negro	Argentina	South America	Neotropic	-41.2408	-71.187	990	2008-12-04			Peris et al 2014/Peris et al 2016	Peris et al. 2016		X	X	H+S	X	X	X	X	X	X	X	X	X	X	X	X	X	X	X
yHDPN167	PYCC 7516	Hap_70	Hap_26	Saccharomyces paradoxus	UCD 62-186	yHAB6						America C	America C*		Wasp nest	Wild		Saskatoon	Saskatchewan	Canada	North America	Neartic	52.1304	-106.661			Christian Landry	J.F.T.Spencer	Charron et al. 2013/Leducq et al 2016	Leducq et al. 2016		X	X		X							X
yHDPN168	PYCC 7957	Hap_70	NA	Saccharomyces paradoxus	UCD 62-268	yHAB5						America C	America C*		Flower	Wild				Canada	North America	Neartic	61.0667	-107.992			Christian Landry	J.F.T.Spencer	Charron et al. 2013/Leducq et al 2016	Leducq et al. 2016		X	X		X
yHDPN169	PYCC 7958	Hap_72	NA	Saccharomyces paradoxus	UTM6							America B		Quercus sp.	Bark	Wild		Toronto	Ontario	Canada	North America	Neartic	43.6529	-79.3849			Christian Landry	JB Anderson	Charron et al. 2013/Leducq et al 2016	Leducq et al. 2016		X	X	H+S	X
yHDPN170	PYCC 7959	Hap_5	NA	Saccharomyces paradoxus	UWOPS79-140							America B		Malus pumila	Fruit	Wild		St-Joseph Island	Ontario	Canada	North America	Neartic	46.2015	-83.9457			Christian Landry	MA Lachance	Charron et al. 2013/Leducq et al 2016			X	X	H+S	X
yHDPN171	PYCC 7960	Hap_125	NA	Saccharomyces paradoxus	UWOPS91-202							America B		Quercus sp.	Bark	Wild		Long point	Ontario	Canada	North America	Neartic	42.5793	-80.4304			Christian Landry	MA Lachance	Charron et al. 2013/Leducq et al 2016	Leducq et al. 2016		X	X	H+S	X
yHDPN174	PYCC 7963	NA	Hap_1	Saccharomyces paradoxus	YPS616							America B		Quercus sp.	Bark	Wild		New Brunswick	New Jersey	USA	North America	Neartic	40.4862	-74.4518		2005-06-29	Christian Landry	Kuehne	Charron et al. 2013/Leducq et al 2016	Leducq et al. 2016		X		H+S								X
yHDPN175	PYCC 7964	Hap_37	Hap_6	Saccharomyces paradoxus	YPS642							America A	America (A)	Quercus sp.	Bark	Wild	Buck Hills Falls		Pennsylvania	USA	North America	Neartic	40.1843	-74.9759		2005-06-29	Christian Landry	Kuehne	Charron et al. 2013/Leducq et al 2016			X	X	H+S	X							X
yHDPN177	PYCC 7966	NA	Hap_6	Saccharomyces paradoxus	YPS744							America A	America (A)	Quercus sp.	Bark	Wild	Tuscarora Forest		Pennsylvania	USA	North America	Neartic	40.2421	-77.6193		2005-06-29	Christian Landry	Kuehne	Charron et al. 2013/Leducq et al 2016			X		H+S								X
yHDPN23	PYCC 7934	Hap_37	Hap_6	Saccharomyces paradoxus	LL2012-001							America A	America (A)	Quercus sp.	Bark	Wild	Boulevard Lucerne	Hull	Quebec	Canada	North America	Neartic	45.425	-75.7157			Christian Landry	Christian Landry	Charron et al. 2013	Leducq et al. 2016		X	X	H+S	X	X	X	X	X	X	X	X	X	X	X	X	X	X	X
yHDPN24	PYCC 7935	Hap_70	Hap_1	Saccharomyces paradoxus	LL2012-007							America C		Acer sp.	Bark	Wild		Saint-Jean Port Joli	Québec	Canada	North America	Neartic	47.2147	-70.269			Christian Landry	Christian Landry	Charron et al. 2013	Leducq et al. 2016		X	X	H+S	X	X	X	X	X	X	X	X	X	X	X	X	X	X	X
yHDPN32	PYCC 7943	Hap_73	Hap_26	Saccharomyces paradoxus	LL2012-028							America B		Acer sp.	Bark	Wild	Vieux clocher	Sherbrooke	Québec	Canada	North America	Neartic	45.3882	-71.9137			Christian Landry	Christian Landry	Charron et al. 2013	Leducq et al. 2016		X	X	H+S	X	X	X	X	X	X	X	X	X	X	X	X	X	X	X
yHDPN421		Hap_29	Hap_42	Saccharomyces eubayanus	LL2013-218							Admixture		Quercus rubra	Bark	Wild	Oak Point Provincial Park		New-Brunswick	Canada	North America	Neartic	45.5167	-66.0167		2013-09-30			Peris et al 2016	Peris et al. 2016		X	X	H+S	X							X
yHDPN422		Hap_126	NA	Saccharomyces eubayanus	LL2013-219							Admixture		Quercus rubra	Bark	Wild	Oak Point Provincial Park		New-Brunswick	Canada	North America	Neartic	45.5167	-66.0167		2013-09-30			Peris et al 2016	Peris et al. 2016		X	X	H+S	X
yHDPN423		Hap_29	NA	Saccharomyces eubayanus	LL2013-220							Admixture		Quercus rubra	Bark	Wild	Oak Point Provincial Park		New-Brunswick	Canada	North America	Neartic	45.5167	-66.0167		2013-09-30			Peris et al 2016	Peris et al. 2016		X	X	H+S	X
yHDPN424		Hap_29	NA	Saccharomyces eubayanus	LL2013-221							Admixture		Quercus rubra	Bark	Wild	Oak Point Provincial Park		New-Brunswick	Canada	North America	Neartic	45.5167	-66.0167		2013-09-30			Peris et al 2016	Peris et al. 2016		X	X	H+S	X
yHKS10	PYCC 7982	Hap_5	Hap_1	Saccharomyces paradoxus								America B		Malus coronaria	Leaves	Wild		Sussex	Wisconsin	USA	North America	Neartic	43.1339	-88.222		2012-01-01		Kayla Sylvester	Sylvester et al 2015/Leducq et al 2016	Leducq et al. 2016		X	X	H+S	X							X
yHKS115	PYCC 7987	Hap_128	NA	Saccharomyces kudriavzevii								EU								Jordan	Asia	Paleartic	31.1667	36.9416		2012-06-01	Rawanda AL-Khalili	Kayla Sylvester	Peris et al 2017			X	X
yHKS145		Hap_5	NA	Saccharomyces paradoxus								America B		Quercus alba	Bark	Wild	Lake Shore Path	Madison	Wisconsin	USA	North America	Neartic	43.0782	-89.4173		2012-07-02		Kayla Sylvester	Leducq et al 2016	Leducq et al. 2016		X	X	H+S	X
yHKS157	PYCC 7990	Hap_71	Hap_1	Saccharomyces paradoxus								America B		Quercus alba	Bark	Wild	Lake Shore Path	Madison	Wisconsin	USA	North America	Neartic	43.0782	-89.4173		2012-07-02		Kayla Sylvester	Sylvester et al 2015/Leducq et al 2016	Leducq et al. 2016		X	X	H+S	X							X
yHKS172	PYCC 7991	Hap_37	NA	Saccharomyces paradoxus								America A	America (A)	Populus deltoides	Bark	Wild	Indiana Dunes		Indiana	USA	North America	Neartic	41.6532	-87.0525		2012-07-01		Kayla Sylvester	Sylvester et al 2015/Leducq et al 2016	Leducq et al. 2016		X	X	H+S	X
yHKS182	PYCC 7993	Hap_5	NA	Saccharomyces paradoxus								America B		Populus deltoides	Sand	Wild	Indiana Dunes		Indiana	USA	North America	Neartic	41.6532	-87.0525		2012-07-01		Kayla Sylvester	Sylvester et al 2015/Leducq et al 2016	Leducq et al. 2016		X	X	H+S	X
yHKS183	PYCC 7994	Hap_129	NA	Saccharomyces paradoxus								America B			Bark	Wild	Picnic Point Path	Madison	Wisconsin	USA	North America	Neartic	43.0896	-89.4156		2012-07-11		Kayla Sylvester	Sylvester et al 2015/Leducq et al 2016	Leducq et al. 2016		X	X		X
yHKS210	PYCC 7995	Hap_29	NA	Saccharomyces eubayanus								Admixture		Fagus grandifolia	Bark	Wild		Sheboygan	Wisconsin	USA	North America	Neartic	43.6961	-87.7178	187	2012-09-06			Peris et al 2014/Peris et al 2016	Peris et al. 2016		X	X	H+S	X
yHKS211	PYCC 7996	Hap_29	Hap_42	Saccharomyces eubayanus								Admixture		Fagus grandifolia	Bark	Wild		Sheboygan	Wisconsin	USA	North America	Neartic	43.6961	-87.7178	187	2012-09-06			Peris et al 2014/Peris et al 2016	Peris et al. 2016		X	X	H+S	X							X
yHKS223	PYCC 7998	Hap_130	NA	Saccharomyces paradoxus								America B		Fagus grandifolia	Soil	Wild	272 Ladieu Rd. Plainfield		New Hampshire	USA	North America	Neartic	43.5674	-72.2895		2012-07-13		Kayla Sylvester	Sylvester et al 2015/Leducq et al 2016	Leducq et al. 2016		X	X	H+S	X
yHKS224	PYCC 7999	Hap_131	NA	Saccharomyces paradoxus								America B		Fagus grandifolia	Soil	Wild	272 Ladieu Rd. Plainfield		New Hampshire	USA	North America	Neartic	43.5674	-72.2895		2012-07-13		Kayla Sylvester	Sylvester et al 2015/Leducq et al 2016	Leducq et al. 2016		X	X	H+S	X
yHKS225	PYCC 8000	Hap_70	NA	Saccharomyces paradoxus								America C		Betula papyrifera	Soil	Wild	272 Ladieu Rd. Plainfield		New Hampshire	USA	North America	Neartic	43.5674	-72.2895		2012-07-13		Kayla Sylvester	Sylvester et al 2015/Leducq et al 2016	Leducq et al. 2016		X	X	H+S	X
yHKS226	PYCC 8001	Hap_131	Hap_10	Saccharomyces paradoxus								America B		Betula populifolia	Soil	Wild	272 Ladieu Rd. Plainfield		New Hampshire	USA	North America	Neartic	43.5674	-72.2895		2012-07-13		Kayla Sylvester	Sylvester et al 2015/Leducq et al 2016	Leducq et al. 2016		X	X	H+S	X							X
yHKS246	PYCC 8003	Hap_131	NA	Saccharomyces paradoxus								America B		Fagus grandifolia	Soil	Wild	272 Ladieu Rd. Plainfield		New Hampshire	USA	North America	Neartic	43.5674	-72.2895		2012-07-13		Kayla Sylvester	Sylvester et al 2015/Leducq et al 2016	Leducq et al. 2016		X	X	H+S	X
yHKS248	PYCC 8004	Hap_131	NA	Saccharomyces paradoxus								America B		Fagus grandifolia	Soil	Wild	272 Ladieu Rd. Plainfield		New Hampshire	USA	North America	Neartic	43.5674	-72.2895		2012-07-13		Kayla Sylvester	Sylvester et al 2015/Leducq et al 2016	Leducq et al. 2016		X	X	H+S	X
yHKS253	PYCC 8005	NA	Hap_26	Saccharomyces paradoxus								America B		Betula populifolia	Soil	Wild	272 Ladieu Rd. Plainfield		New Hampshire	USA	North America	Neartic	43.5674	-72.2895		2012-07-13		Kayla Sylvester	Sylvester et al 2015/Leducq et al 2016	Leducq et al. 2016		X		H+S								X
yHKS254	PYCC 8006	Hap_70	Hap_10	Saccharomyces paradoxus								America C		Betula papyrifera	Soil	Wild	272 Ladieu Rd. Plainfield		New Hampshire	USA	North America	Neartic	43.5674	-72.2895		2012-07-13		Kayla Sylvester	Sylvester et al 2015/Leducq et al 2016	Leducq et al. 2016		X	X	H+S	X							X
yHKS300	PYCC 8008	Hap_34	Hap_69	Saccharomyces kudriavzevii								EU		Quercus sp.	Soil	Wild				Jordan	Asia	Paleartic	31.1667	36.9416		2012-06-01	Rawanda AL-Khalili	Kayla Sylvester	Peris et al 2017			X	X	H+S	X	X	X	X	X	X	X	X	X	X	X	X	X	X	X
yHKS320	PYCC 8010	Hap_37	NA	Saccharomyces paradoxus								America A	America (A)	Acer saccharum	Bark	Wild	Indian Mound Park	Sheboygan	Wisconsin	USA	North America	Neartic	43.6957	-87.7179		2012-10-20		Kayla Sylvester	Sylvester et al 2015/Leducq et al 2016	Leducq et al. 2016		X	X	H+S	X
yHKS339	PYCC 8012	Hap_5	NA	Saccharomyces paradoxus								America B		Tsuga canadensis	Soil	Wild	Lower Falls-Island	Tahquamenon Falls	Michigan	USA	North America	Neartic	46.6015	-85.1933		2012-08-12		Kayla Sylvester	Sylvester et al 2015/Leducq et al 2016	Leducq et al. 2016		X	X	H+S	X
yHKS344	PYCC 8015	Hap_131	NA	Saccharomyces paradoxus								America B		Betula populifolia	Soil	Wild	State Park	Fayette	Michigan	USA	North America	Neartic	45.7255	-86.6422		2012-07-13		Kayla Sylvester	Sylvester et al 2015/Leducq et al 2016	Leducq et al. 2016		X	X	H+S	X
yHKS5	PYCC 7981	Hap_17	NA	Saccharomyces paradoxus								America B			Bark	Wild	Ice Age Trail	Slinger	Wisconsin	USA	North America	Neartic	43.0245	-89.8407		2012-01-01		Kayla Sylvester	Sylvester et al 2015/Leducq et al 2016	Leducq et al. 2016		X	X		X
yHKS509	PYCC 8018	Hap_27	Hap_42	Saccharomyces eubayanus								Patagonia B		Cedrus sp.	Bark	Wild	Monroe		Washington	USA	North America	Neartic	47.8554	-121.971		2013-08-28			Peris et al 2016	Peris et al. 2016		X	X	H+S	X		X			X	X	X
yHKS58	PYCC 7984	Hap_5	NA	Saccharomyces paradoxus								America B		Quercus alba	Soil	Wild	Hinkson Creek	Columbia	Missouri	USA	North America	Neartic	38.9375	-92.31		2012-04-01		Kayla Sylvester	Sylvester et al 2015/Leducq et al 2016	Leducq et al. 2016		X	X	H+S	X
yHKS69	PYCC 7985	Hap_5	NA	Saccharomyces paradoxus								America B		Quercus alba	Soil	Wild		Kirksville	Missouri	USA	North America	Neartic	40.1948	-92.5833		2012-04-01		Kayla Sylvester	Sylvester et al 2015/Leducq et al 2016	Leducq et al. 2016		X	X	H+S	X
yHQL575		Hap_13	Hap_87	Saccharomyces cerevisiae	ATH							Asian Islands		Coconout	Water	Wild				India	Asia	Indo-Malay	20.5937	78.9629			Ursula Bond		Langdon et al 2020	Langdon et al. 2020		X	X	H+S	X		X			X	X	X		X			X
yHQL576		Hap_13	Hap_87	Saccharomyces cerevisiae	Malabar							Asian Islands		Coconout	Water	Wild				India	Asia	Indo-Malay	20.5937	78.9629			Ursula Bond		Langdon et al 2020	Langdon et al. 2020		X	X	H+S	X		X			X	X	X		X			X
yHQL579		NA	NA	Saccharomyces cerevisiae	Bond lab 1063	NCYC1063						Beer 1								England	Europe	Paleartic	52.3555	-1.17432			Ursula Bond		Langdon et al 2020	Langdon et al. 2020							X			X (Removed rho0)
yHRVM107	PYCC 8021	Hap_27	Hap_68	Saccharomyces eubayanus								HOL	HOL	Pinus taeda	Bark	Wild		Durham	North Carolina	USA	North America	Neartic	35.994	-78.8986		2014-03-19			Peris et al 2016	Peris et al. 2016		X	X	H+S	X		X			X	X	X		X			X
yHRVM108	PYCC 8022	Hap_19	Hap_68	Saccharomyces eubayanus								HOL	Holarctic	Pinus taeda	Soil	Wild		Durham	North Carolina	USA	North America	Neartic	35.994	-78.8986		2014-03-19			Peris et al 2016	Peris et al. 2016		X	X	H+S	X	X	X	X	X	X	X	X	X	X	X	X	X	X	X
YIIc17		Hap_3	Hap_4	Saccharomyces cerevisiae	YJM1433							Admixture			Wine	Anthropic		Sauternes	Bordeaux	France	Europe	Paleartic	44.8181	-0.56971					Liti et al. 2009/Strope et al 2015	Liti et al. 2009	Peris et al 2017		X	H
YJM1078	PYCC 8028	Hap_3	Hap_3	Saccharomyces cerevisiae	YJM1075	NRRLYB-4348						wine/European		Homo sapiens	Clinical	Anthropic				Portugal	Europe	Paleartic	39.3999	-8.22445					Strope et al 2015	Strope et al. 2015			X	H
YJM1083		Hap_1	Hap_4	Saccharomyces cerevisiae	YJM1073	NRRLY-10,988						wine/European		Homo sapiens	Clinical	Anthropic			North Carolina	USA	North America	Neartic	35.7596	-79.0193					Strope et al 2015	Strope et al. 2015			X	H			X
YJM1129		Hap_8	Hap_10	Saccharomyces cerevisiae	YJM1123	NCMH125						wine/European			Distillery	Anthropic			Ohio	USA	North America	Neartic	40.4173	-82.9071					Strope et al 2015	Strope et al. 2015			X	H
YJM1133		Hap_3	Hap_3	Saccharomyces cerevisiae	YJM1125	MMRL125						Admixture		Homo sapiens	Clinical	Anthropic			North Carolina	USA	North America	Neartic	35.7596	-79.0193					Strope et al 2015	Strope et al. 2015			X	H
YJM1190		Hap_13	Hap_1	Saccharomyces cerevisiae	YJM1107							Admixture		Homo sapiens	Clinical	Anthropic			Missouri	USA	North America	Neartic	37.9643	-91.8318				C. Kaufman	Strope et al 2015	Strope et al. 2015			X	H
YJM1199		Hap_13	Hap_1	Saccharomyces cerevisiae	YJM1115							Admixture		Homo sapiens	Clinical	Anthropic			Missouri	USA	North America	Neartic	37.9643	-91.8318				C. Kaufman	Strope et al 2015	Strope et al. 2015			X	H
YJM1202		Hap_13	Hap_1	Saccharomyces cerevisiae	YJM1116							Admixture		Homo sapiens	Clinical	Anthropic			Missouri	USA	North America	Neartic	37.9643	-91.8318				C. Kaufman	Strope et al 2015	Strope et al. 2015			X	H
YJM1208		Hap_7	Hap_3	Saccharomyces cerevisiae	YJM1119	1882						Admixture		Homo sapiens	Clinical	Anthropic			Missouri	USA	North America	Neartic	37.9643	-91.8318					Strope et al 2015	Strope et al. 2015			X	H
YJM1242		Hap_3	Hap_3	Saccharomyces cerevisiae	YJM1213	NRRLY-35						wine/European			Fruit	Anthropic			Illinois	USA	North America	Neartic	40.6331	-89.3985					Strope et al 2015	Strope et al. 2015			X	H
YJM1244	PYCC 8196	Hap_8	Hap_3	Saccharomyces cerevisiae	YJM1215	NRRLY-1532						wine/European			Fruit	Anthropic				Indonesia	Oceania	Australasia	-0.789275	113.921					Strope et al 2015	Strope et al. 2015			X	H
YJM1248	PYCC 8198	Hap_21	Hap_12	Saccharomyces cerevisiae	YJM1219	NRRLY-1546						West African			Wine	Anthropic				West Africa	Africa	Afrotropic	14.7611	-2.51441					Strope et al 2015	Strope et al. 2015			X	H
YJM1250	PYCC 4575	Hap_3	Hap_3	Saccharomyces cerevisiae	YJM1223	NRRLY-6673						wine/European			Sugar cane	Anthropic				Unknown	Unknown	Unknown							Strope et al 2015	Strope et al. 2015			X	H
YJM1252		Hap_3	Hap_3	Saccharomyces cerevisiae	YJM1224	NRRLY-6679						Alpechin			Alpechin	Anthropic				Spain	Europe	Paleartic	40.4637	-3.74922					Strope et al 2015/Peter et al 2018	Peter et al. 2018			X	H		X	X
YJM1273	PYCC 8163	Hap_32	Hap_4	Saccharomyces cerevisiae	YPS134							North America-Japan		Quercus sp.	Bark	Anthropic			Pennsylvania	USA	North America	Neartic	41.2033	-77.1945				P. Sniegowski	Strope et al 2015	Strope et al. 2015			X	H
YJM1304		Hap_13	Hap_4	Saccharomyces cerevisiae	YJM676	R93-1092						Admixture		Homo sapiens	Clinical	Anthropic			Texas	USA	North America	Neartic	31.9686	-99.9018					Strope et al 2015	Strope et al. 2015			X	H
YJM1307	PYCC 3509	Hap_3	Hap_4	Saccharomyces cerevisiae	YJM1071	NRRLY-961						Admixture		Homo sapiens	Clinical	Anthropic			Washington DC	USA	North America	Neartic	38.9072	-77.0369					Strope et al 2015	Strope et al. 2015			X	H
YJM1311		Hap_14	Hap_13	Saccharomyces cerevisiae	YJM1101							Admixture		Homo sapiens	Clinical	Anthropic			Missouri	USA	North America	Neartic	37.9643	-91.8318				C. Kaufman	Strope et al 2015	Strope et al. 2015			X	H
YJM1326		Hap_13	Hap_4	Saccharomyces cerevisiae	YJM1289							Admixture		Homo sapiens	Clinical	Anthropic			Minnesota	USA	North America	Neartic	46.7296	-94.6859				J. Bakken	Strope et al 2015	Strope et al. 2015			X	H
YJM1332		Hap_3	Hap_1	Saccharomyces cerevisiae	YJM1284	M1-2						wine/European			Wine	Anthropic				Italy	Europe	Paleartic	41.8719	12.5674					Strope et al 2015/Gonçalves et al 2016	Gonçalves et al. 2016			X	H
YJM1336		Hap_8	Hap_3	Saccharomyces cerevisiae	YJM1285	M28s2						wine/European			Wine	Anthropic				Italy	Europe	Paleartic	41.8719	12.5674					Strope et al 2015	Strope et al. 2015			X	H
YJM1338		Hap_3	Hap_3	Saccharomyces cerevisiae	YJM1315	NRRLY-963						Admixture			Sour fig	Anthropic			Maryland	USA	North America	Neartic	39.0458	-76.6413					Strope et al 2015	Strope et al. 2015			X	H
YJM1341		Hap_3	Hap_3	Saccharomyces cerevisiae	YJM1323	NRRLY-12637						wine/European			Wine	Anthropic				South Africa	Africa	Afrotropic	-30.5595	22.9375					Strope et al 2015	Strope et al. 2015			X	H
YJM1342		Hap_13	Hap_1	Saccharomyces cerevisiae	YJM1324	NRRLY-12638						Admixture			Soil	Anthropic				South Africa	Africa	Afrotropic	-30.5595	22.9375					Strope et al 2015	Strope et al. 2015			X	H
YJM1355		Hap_1	Hap_4	Saccharomyces cerevisiae	YJM1344	NRRLY-234						wine/European			Molasses	Anthropic			Illinois	USA	North America	Neartic	40.6331	-89.3985					Strope et al 2015	Strope et al. 2015			X	H
YJM1356		Hap_3	Hap_17	Saccharomyces cerevisiae	YJM1349	NRRLY-747						wine/European			Cider	Anthropic				Unknown	Unknown	Unknown							Strope et al 2015	Strope et al. 2015			X	H
YJM1383		Hap_47	Hap_52	Saccharomyces cerevisiae	YJM1359	NRRLY-5511						wine/European			Coconut	Anthropic				Phillipines	Asia	Indo-Malay	12.8797	121.774					Strope et al 2015	Strope et al. 2015			X	H
YJM1385		Hap_15	Hap_1	Saccharomyces cerevisiae	YJM1363	NRRLY-11857						Admixture			Sugar refinery	Anthropic			Maryland	USA	North America	Neartic	39.0458	-76.6413					Strope et al 2015	Strope et al. 2015			X	H
YJM1386		Hap_96	Hap_25	Saccharomyces cerevisiae	YJM1365	NRRLY-11878						Admixture			Sugar cane	Anthropic				Jamaica	Central America	Neotropic	18.1096	-77.2975					Strope et al 2015	Strope et al. 2015			X	H
YJM1387		Hap_32	Hap_13	Saccharomyces cerevisiae	YJM1366	NRRLY-12758						wine/European			Wine	Anthropic				Japan	Asia	Paleartic	36.2048	138.253					Strope et al 2015	Strope et al. 2015			X	H
YJM1388		Hap_13	Hap_3	Saccharomyces cerevisiae	YJM1367	NRRLY-12769						Sake-Philippines			Fermented tapioca	Anthropic				Malaysia	Asia	Indo-Malay	4.21048	101.976					Strope et al 2015	Strope et al. 2015			X	H
YJM1389		Hap_13	Hap_4	Saccharomyces cerevisiae	YJM1368	NRRLY-17447						Sake-Philippines			Sewage	Anthropic				Thailand	Asia	Indo-Malay	15.87	100.993					Strope et al 2015	Strope et al. 2015			X	H
YJM1399	PYCC 8026	Hap_73	Hap_26	Saccharomyces cerevisiae	YJM1393	NRRLYB-908						Admixture			Wild cherry tree gum	Anthropic				Unknown	Unknown	Unknown							Strope et al 2015	Strope et al. 2015			X	H
YJM1400		Hap_7	Hap_13	Saccharomyces cerevisiae	YJM1394	NRRLYB-4081						Asian Islands	Asian Islands		Guava	Anthropic				Philipines	Asia	Indo-Malay	12.8797	121.774					Strope et al 2015/Peter et al 2018	Peter et al. 2018			X	H		X	X						X	X	X	X	X	X	X
YJM1401		Hap_14	Hap_13	Saccharomyces cerevisiae	YJM1395	NRRLYB-4082						Admixture			Papaya	Anthropic				Philipines	Asia	Indo-Malay	12.8797	121.774					Strope et al 2015	Strope et al. 2015			X	H
YJM1402	PYYC 8171	Hap_32	Hap_4	Saccharomyces cerevisiae	YJM1396	NRRLYB-4449						Admixture			Grape vine	Anthropic				Unknown	Unknown	Unknown							Strope et al 2015	Strope et al. 2015			X	H
YJM1415		Hap_3	Hap_10	Saccharomyces cerevisiae	YJM1407	NRRLY-268						wine/European			Wine	Anthropic				France	Europe	Paleartic	46.2276	2.21375					Strope et al 2015/Gonçalves et al 2016	Gonçalves et al. 2016			X	H
YJM1417		Hap_3	Hap_1	Saccharomyces cerevisiae	YJM1411	NRRLYB-2541						wine/European			unknown	Anthropic			Hawaii	USA	North America	Neartic	19.5429	-155.666					Strope et al 2015	Strope et al. 2015			X	H
YJM1418		Hap_2	Hap_1	Saccharomyces cerevisiae	YJM1413	NRRLYB-4506						Admixture		Quercus sp.	Bark	Anthropic				Japan	Asia	Paleartic	36.2048	138.253					Strope et al 2015	Strope et al. 2015			X	H
YJM1419		Hap_13	Hap_3	Saccharomyces cerevisiae	YJM1412	NRRLYB-2625						Admixture			Bagasse	Anthropic				Unknown	Unknown	Unknown							Strope et al 2015	Strope et al. 2015			X	H
YJM1477		Hap_3	Hap_3	Saccharomyces cerevisiae	YJM1468	NRRLY-581						wine/European			Blatz beer	Anthropic			Montana	USA	North America	Neartic	46.8797	-110.363					Strope et al 2015	Strope et al. 2015			X	H
YJM1478		Hap_22	Hap_4	Saccharomyces cerevisiae	YJM1470	NRRLY-1890						wine/European			Kefir	Anthropic				Unknown	Unknown	Unknown							Strope et al 2015	Strope et al. 2015			X	H
YJM1479	PYCC 8030	Hap_7	Hap_13	Saccharomyces cerevisiae	YJM1474	NRRLY-6297						Admixture			Coconut tuba	Anthropic				Philipines	Asia	Indo-Malay	12.8797	121.774					Strope et al 2015	Strope et al. 2015			X	H
YJM1526		Hap_8	Hap_10	Saccharomyces cerevisiae	YJM1506	Phaff 74-29						wine/European		Homo sapiens	Clinical (throat)	Anthropic				Unknown	Unknown	Unknown							Strope et al 2015	Strope et al. 2015			X	H
YJM1527		Hap_2	Hap_20	Saccharomyces cerevisiae	YJM1510	Phaff 05-780						Admixture			Prune	Anthropic		Winters	California	USA	North America	Neartic	38.5249	-121.971					Strope et al 2015	Strope et al. 2015			X	H
YJM1573		Hap_32	Hap_4	Saccharomyces cerevisiae	YJM1566	NRRLY-12603						Admixture			Fermented food	Anthropic				India	Asia	Indo-Malay	20.5937	78.9629					Strope et al 2015	Strope et al. 2015			X	H
YJM1592		Hap_13	Hap_4	Saccharomyces cerevisiae	YJM1585	NRRLY-17448						Sake-Philippines			Sewage	Anthropic				Thailand	Asia	Indo-Malay	15.87	100.993					Strope et al 2015	Strope et al. 2015			X	H
YJM193		Hap_22	Hap_3	Saccharomyces cerevisiae	YJM184	NCYC914						wine/European			Distillery	Anthropic				Unknown	Unknown	Unknown							Strope et al 2015	Strope et al. 2015			X	H
YJM195		Hap_47	Hap_13	Saccharomyces cerevisiae	YJM182	NCYC762						West African			Palm wine	Anthropic				Nigeria	Africa	Afrotropic	9.082	8.67528					Strope et al 2015	Strope et al. 2015			X	H
YJM244	PYCC 6727	Hap_3	Hap_10	Saccharomyces cerevisiae	YJM210	CBS1227						wine/European			Clinical	Anthropic				Romania	Europe	Paleartic	45.9432	24.9668					Strope et al 2015	Strope et al. 2015			X	H
YJM248	PYCC 8034	Hap_3	Hap_3	Saccharomyces cerevisiae	YJM218	CBS2910						wine/European			Clinical (feces)	Anthropic				Unknown	Unknown	Unknown							Strope et al 2015	Strope et al. 2015			X	H
YJM269		Hap_11	Hap_9	Saccharomyces cerevisiae								Admixture		Apple juice		Anthropic		Unknown	Unknown	Unknown	Unknown	Unknown							Almeida et al 2016	Almeida et al. 2015			X	H
YJM270		Hap_11	Hap_9	Saccharomyces cerevisiae	YJM215	CBS2807						wine/European	subclade 4		Wine	Anthropic				Slovenia	Europe	Paleartic	46.1512	14.9955					Strope et al 2015/Peter et al 2018	Peter et al. 2018			X	H		X	X						X	X	X	X	X	X	X
YJM320		Hap_3	Hap_4	Saccharomyces cerevisiae	YJM309	CBS7837						Admixture		Homo sapiens	Clinical	Anthropic			California	USA	North America	Neartic	36.7015	-118.756					Strope et al 2015	Strope et al. 2015			X	H
YJM326		Hap_3	Hap_3	Saccharomyces cerevisiae	YJM310	CBS7838						Admixture		Homo sapiens	Clinical	Anthropic			California	USA	North America	Neartic	36.7015	-118.756					Strope et al 2015	Strope et al. 2015			X	H
YJM428		Hap_3	Hap_1	Saccharomyces cerevisiae	YJM308	CBS7836						Admixture		Homo sapiens	Clinical	Anthropic			California	USA	North America	Neartic	36.7015	-118.756					Strope et al 2015	Strope et al. 2015			X	H
YJM450		Hap_2	Hap_20	Saccharomyces cerevisiae	YJM440	92-123						Admixture		Homo sapiens	Clinical	Anthropic			California	USA	North America	Neartic	36.7015	-118.756					Strope et al 2015	Strope et al. 2015			X	H
YJM451		Hap_2	Hap_20	Saccharomyces cerevisiae	YJM436	B70302(b)						Admixture		Homo sapiens	Clinical	Anthropic				Unknown	Unknown	Unknown							Strope et al 2015	Strope et al. 2015			X	H
YJM453		Hap_11	Hap_3	Saccharomyces cerevisiae	YJM434	B68019c						wine/European		Homo sapiens	Clinical	Anthropic				Unknown	Unknown	Unknown							Strope et al 2015	Strope et al. 2015			X	H
YJM456		Hap_13	Hap_4	Saccharomyces cerevisiae	YJM454	89-156						Admixture		Homo sapiens	Clinical	Anthropic			California	USA	North America	Neartic	36.7015	-118.756					Strope et al 2015	Strope et al. 2015			X	H
YJM470		Hap_7	Hap_13	Saccharomyces cerevisiae	YJM455							Admixture		Homo sapiens	Clinical	Anthropic			California	USA	North America	Neartic	36.7015	-118.756				SUH	Strope et al 2015	Strope et al. 2015			X	H
YJM541		Hap_3	Hap_4	Saccharomyces cerevisiae	YJM522							Admixture		Homo sapiens	Clinical	Anthropic			California	USA	North America	Neartic	36.7015	-118.756				SUH	Strope et al 2015	Strope et al. 2015			X	H
YJM554		Hap_3	Hap_4	Saccharomyces cerevisiae	YJM521							Admixture		Homo sapiens	Clinical	Anthropic			California	USA	North America	Neartic	36.7015	-118.756				SUH	Strope et al 2015	Strope et al. 2015			X	H
YJM555		Hap_13	Hap_4	Saccharomyces cerevisiae	YJM523							Admixture		Homo sapiens	Clinical	Anthropic			California	USA	North America	Neartic	36.7015	-118.756				SUH	Strope et al 2015	Strope et al. 2015			X	H
YJM681		Hap_46	Hap_13	Saccharomyces cerevisiae	YJM653							Admixture		Homo sapiens	Clinical	Anthropic			California	USA	North America	Neartic	36.7015	-118.756				SUH	Strope et al 2015	Strope et al. 2015			X	H
YJM682		Hap_3	Hap_3	Saccharomyces cerevisiae	YJM668	R87-91						Admixture		Homo sapiens	Clinical	Anthropic			Texas	USA	North America	Neartic	31.9686	-99.9018					Strope et al 2015	Strope et al. 2015			X	H
YJM683		Hap_3	Hap_3	Saccharomyces cerevisiae	YJM678	R93-1871						Admixture		Homo sapiens	Clinical	Anthropic			Texas	USA	North America	Neartic	31.9686	-99.9018					Strope et al 2015	Strope et al. 2015			X	H
YJM689		Hap_1	Hap_4	Saccharomyces cerevisiae	YJM675	R93-1017						Admixture		Homo sapiens	Clinical	Anthropic			Texas	USA	North America	Neartic	31.9686	-99.9018					Strope et al 2015	Strope et al. 2015			X	H
YJM693		Hap_7	Hap_52	Saccharomyces cerevisiae	YJM669	R91-48						Admixture		Homo sapiens	Clinical	Anthropic			Texas	USA	North America	Neartic	31.9686	-99.9018					Strope et al 2015	Strope et al. 2015			X	H
YJM969		Hap_3	Hap_3	Saccharomyces cerevisiae	YJM967	96-98						wine/European	subclade 2	Homo sapiens	Clinical	Anthropic				Italy	Europe	Paleartic	41.8719	12.5674					Strope et al 2015/Peter et al 2018	Peter et al. 2018			X	H		X	X						X	X	X	X	X	X	X
YJM972		Hap_3	Hap_3	Saccharomyces cerevisiae	YJM947	96-100						wine/European		Homo sapiens	Clinical	Anthropic				Italy	Europe	Paleartic	41.8719	12.5674					Strope et al 2015	Strope et al. 2015			X	H
YJM975		Hap_3	Hap_4	Saccharomyces cerevisiae	YJM948	96-101	NCYC3594 (haploid derivative)					wine/European		Homo sapiens	vaginal	Anthropic		Ospedali Riuniti di Bergamo		Italy	Europe	Paleartic	45.6995	9.65297					Bergström et al 2014	Bergström et al. 2014	Peris et al 2017		X	H
YJM978		Hap_3	NA	Saccharomyces cerevisiae	YJM954	96-109						wine/European		Homo sapiens	vaginal	Anthropic		Ospedali Riuniti di Bergamo		Italy	Europe	Paleartic	45.6995	9.65297					Bergström et al 2014	Bergström et al. 2014	Peris et al 2017		X	H
YJM981		Hap_3	Hap_4	Saccharomyces cerevisiae	YJM955	96-110						wine/European		Homo sapiens	vaginal	Anthropic		Ospedali Riuniti di Bergamo		Italy	Europe	Paleartic	45.6995	9.65297					Bergström et al 2014	Bergström et al. 2014	Peris et al 2017		X	H
YJM984		Hap_3	Hap_3	Saccharomyces cerevisiae	YJM956	96-112						wine/European		Homo sapiens	Clinical	Anthropic				Italy	Europe	Paleartic	41.8719	12.5674					Strope et al 2015	Strope et al. 2015			X	H
YJM987		Hap_3	Hap_3	Saccharomyces cerevisiae	YJM957	96-113						wine/European		Homo sapiens	Clinical	Anthropic				Italy	Europe	Paleartic	41.8719	12.5674					Strope et al 2015	Strope et al. 2015			X	H
YJM990		Hap_3	Hap_3	Saccharomyces cerevisiae	YJM963	96-119						wine/European		Homo sapiens	Clinical	Anthropic				Italy	Europe	Paleartic	41.8719	12.5674					Strope et al 2015	Strope et al. 2015			X	H
YJM993		Hap_3	Hap_3	Saccharomyces cerevisiae	YJM964	96-120						wine/European		Homo sapiens	Clinical	Anthropic				Italy	Europe	Paleartic	41.8719	12.5674					Strope et al 2015	Strope et al. 2015			X	H
YJM996		Hap_3	Hap_3	Saccharomyces cerevisiae	YJM965	96-121						wine/European		Homo sapiens	Clinical	Anthropic				Italy	Europe	Paleartic	41.8719	12.5674					Strope et al 2015	Strope et al. 2015			X	H
YJSH1		Hap_13	Hap_13	Saccharomyces cerevisiae								Sake-Philippines			Bioethanol	Anthropic				China	Asia	Paleartic	35.8617	104.195					Almeida et al 2016	Almeida et al. 2015			X	H
YPS1000	PYCC 8177	Hap_2	Hap_20	Saccharomyces cerevisiae								Ecuadorean		Quercus spp.	Exudate	Anthropic			New Jersey	USA	North America	Neartic	35.3191	133.664					Almeida et al 2016/Peter et al 2018	Peter et al. 2018			X	H		X	X						X	X	X	X	X	X	X
YPS128	PYCC 7976	Hap_32	Hap_4	Saccharomyces cerevisiae	NCYC3581							North America-Japan		Quercus alba	Soil	Wild			Pennsylvania	USA	North America	Neartic	40.97	-77.7279					Liti et al. 2009	Liti et al. 2009	Peris et al 2017	X	X	H+S	X	X	X	X	X	X	X	X	X	X	X	X	X	X	X
YPS138		NA	Hap_26	Saccharomyces paradoxus								America B		Quercus velutina	Soil	Wild			Pennsylvania	USA	North America	Neartic	40.97	-77.7279					Bergström et al 2014	Bergström et al. 2014		X		H+S		X	X	X	X			X	X	X	X	X	X	X	X
YPS606		Hap_132	Hap_4	Saccharomyces cerevisiae	YJM1434							North America-Japan		Quercus rubra	Bark	Wild			Pennsylvania	USA	North America	Neartic	40.97	-77.7279					Liti et al. 2009/Strope et al 2015	Liti et al. 2009	Peris et al 2017	X	X	H+S	X							X
YPS667	PYCC 7965	Hap_70	Hap_1	Saccharomyces paradoxus	yHDPN176	yHDPN176						America C		Quercus spp. tree		Wild	Buck Hills Falls		Pennsylvania	USA	North America	Neartic	40.1843	-74.9759			Christian Landry		Kuehne et al. 2007/Leducq et al 2016	Leducq et al. 2016		X	X	H+S	X		X			X	X	X		X			X
ZP1008	PYCC 8127	Hap_3	Hap_10	Saccharomyces cerevisiae								Mediterranean oak		Quercus faginea		Wild		Eja, Melres, Douro		Portugal	Europe	Paleartic	41.0836	-8.29413					Almeida et al 2016	Almeida et al. 2015		X	X	H+S	X							X
ZP1021		Hap_25	Hap_15	Saccharomyces uvarum								HOL-EU		Castanea sativa	Soil	Wild		Mêda	Guarda	Portugal	Europe	Paleartic	38.6466	-8.986					Almeida et al. 2014	Almeida et al. 2014		X	X	H+S	X							X
ZP1041		Hap_7	Hap_12	Saccharomyces cerevisiae								wine/European		Vineyard	Soil	Anthropic		Meda	Guarda	Portugal	Europe	Paleartic	40.9671	-7.2596					Almeida et al 2016	Almeida et al. 2015		X	X	H
ZP1047		Hap_25	Hap_15	Saccharomyces uvarum								HOL-EU		Citrus sp.	Soil	Wild	Vinilourenço - Quinta do Grilo	Mêda	Guarda	Portugal	Europe	Paleartic	38.6466	-8.986					Almeida et al. 2014	Almeida et al. 2014		X	X	H+S	X							X
ZP530		Hap_32	Hap_4	Saccharomyces cerevisiae								North America-Japan		Castanea sativa		Wild		Marão, Campeã		Portugal	Europe	Paleartic	41.2452	-7.87835					Almeida et al 2016	Almeida et al. 2015		X	X	H+S	X							X
ZP541	PYCC 8128	Hap_5	Hap_10	Saccharomyces cerevisiae								Mediterranean oak		Fagus sylvatica		Wild		Adagoi		Portugal	Europe	Paleartic	41.6147	-7.64813					Almeida et al 2016	Almeida et al. 2015		X	X	H+S	X							X
ZP555		Hap_25	Hap_15	Saccharomyces uvarum								HOL-NA		Quercus garryana	Bark	Wild		Hornby Island	British Columbia	Canada	North America	Neartic	49.5383	-124.675					Almeida et al. 2014	Almeida et al. 2014		X	X	H+S	X							X
ZP556		Hap_25	Hap_15	Saccharomyces uvarum								HOL-NA		Quercus garryana	Bark	Wild		Hornby Island	British Columbia	Canada	North America	Neartic	49.5383	-124.675					Almeida et al. 2014	Almeida et al. 2014		X	X	H+S	X							X
ZP561		Hap_3	Hap_1	Saccharomyces cerevisiae								Mediterranean oak		Quercus pyrenaica		Wild		Castelo de Vide		Portugal	Europe	Paleartic	39.4142	-7.45396					Almeida et al 2016	Almeida et al. 2015		X	X	H+S	X							X
ZP562		Hap_3	Hap_1	Saccharomyces cerevisiae								Mediterranean oak		Quercus ilex		Wild		Castelo de Vide		Portugal	Europe	Paleartic	39.4142	-7.45396					Almeida et al 2016	Almeida et al. 2015		X	X	H+S	X							X
ZP563	PYCC 8143	Hap_3	Hap_1	Saccharomyces cerevisiae								Mediterranean oak		Castanea sativa		Wild		Castelo de Vide		Portugal	Europe	Paleartic	39.4142	-7.45396					Almeida et al 2016	Almeida et al. 2015		X	X	H+S	X							X
ZP564		Hap_133	Hap_1	Saccharomyces cerevisiae								Mediterranean oak		Quercus pyrenaica		Wild		Castelo de Vide		Portugal	Europe	Paleartic	39.4142	-7.45396					Almeida et al 2016	Almeida et al. 2015		X	X	H+S	X							X
ZP565	PYCC 8145	Hap_3	Hap_1	Saccharomyces cerevisiae								Mediterranean oak		Castanea sativa		Wild		Castelo de Vide		Portugal	Europe	Paleartic	39.4142	-7.45396					Almeida et al 2016	Almeida et al. 2015		X	X	H+S	X							X
ZP566		Hap_5	Hap_1	Saccharomyces cerevisiae								Mediterranean oak		Quercus faginea		Wild		Castelo de Vide		Portugal	Europe	Paleartic	39.4142	-7.45396					Almeida et al 2016	Almeida et al. 2015		X	X	H+S	X							X
ZP567		Hap_3	Hap_1	Saccharomyces cerevisiae								Mediterranean oak		Quercus pyrenaica		Wild		Castelo de Vide		Portugal	Europe	Paleartic	39.4142	-7.45396					Almeida et al 2016/Peter et al 2018	Peter et al. 2018		X	X	H+S	X	X	X					X	X	X	X	X	X	X	X
ZP568	PYCC 8141	Hap_49	Hap_1	Saccharomyces cerevisiae								Mediterranean oak		Quercus pyrenaica		Wild		Castelo de Vide		Portugal	Europe	Paleartic	39.4142	-7.45396					Almeida et al 2016	Almeida et al. 2015		X	X	H+S	X							X
ZP570		Hap_49	Hap_1	Saccharomyces cerevisiae								Mediterranean oak		Fraxinus sp.		Wild		Paul Boquilobo		Portugal	Europe	Paleartic	39.3851	-8.53365					Almeida et al 2016	Almeida et al. 2015		X	X	H+S	X							X
ZP575		Hap_13	Hap_1	Saccharomyces cerevisiae								Mediterranean oak		Quercus pyrenaica		Wild		Castelo de Vide		Portugal	Europe	Paleartic	39.4142	-7.45396					Almeida et al 2016	Almeida et al. 2015		X	X	H+S	X							X
ZP577		Hap_8	Hap_3	Saccharomyces cerevisiae								wine/European		Quercus faginea		Wild		Aldeia das Dez		Portugal	Europe	Paleartic	40.2945	-7.86494					Almeida et al 2016	Almeida et al. 2015		X	X	H+S	X							X
ZP578		Hap_8	Hap_10	Saccharomyces cerevisiae								wine/European		Quercus faginea		Wild		Aldeia das Dez		Portugal	Europe	Paleartic	40.2945	-7.86494					Almeida et al 2016	Almeida et al. 2015		X	X	H+S	X							X
ZP579		Hap_3	Hap_1	Saccharomyces cerevisiae								wine/European		Quercus pyrenaica		Wild		Aldeia das Dez		Portugal	Europe	Paleartic	40.2945	-7.86494					Almeida et al 2016	Almeida et al. 2015		X	X	H+S	X							X
ZP590		Hap_49	Hap_1	Saccharomyces cerevisiae								Mediterranean oak		Quercus pyrenaica		Wild		Castelo de Vide		Portugal	Europe	Paleartic	39.4142	-7.45396					Almeida et al 2016	Almeida et al. 2015		X	X	H+S	X							X
ZP591	PYCC 7930	Hap_95	Hap_69	Saccharomyces kudriavzevii	yHDPN15	FM1009						EU		Quercus pyrenaica	Bark	Wild	Castelo de Vide		Alentejo	Portugal	Europe	Paleartic	40.0333	-7.88963		2006-01-20	Sampaio		Scannell et al 2011		Peris et al 2017	X	X	H+S	X	X	X	X	X	X	X	X	X	X	X	X	X	X	X
ZP604		Hap_25	Hap_15	Saccharomyces uvarum								HOL-NA		Quercus garryana	Bark	Wild		Hornby Island	British Columbia	Canada	North America	Neartic	49.5383	-124.675					Almeida et al. 2014	Almeida et al. 2014		X	X	H+S	X							X
ZP633		Hap_3	Hap_1	Saccharomyces cerevisiae								Mediterranean oak		Quercus pyrenaica		Wild		Castelo de Vide		Portugal	Europe	Paleartic	39.4142	-7.45396					Almeida et al 2016	Almeida et al. 2015		X	X	H+S	X							X
ZP636	PYCC 8142	Hap_3	Hap_1	Saccharomyces cerevisiae								Mediterranean oak		Castanea sativa		Wild		Castelo de Vide		Portugal	Europe	Paleartic	39.4142	-7.45396					Almeida et al 2016	Almeida et al. 2015		X	X	H+S	X							X
ZP641		Hap_3	Hap_3	Saccharomyces cerevisiae								wine/European		Spontaneous fermentation	Wine	Anthropic		Castelo de Vide		Portugal	Europe	Paleartic	39.4142	-7.45396					Almeida et al 2016	Almeida et al. 2015			X	H
ZP646		Hap_25	Hap_15	Saccharomyces uvarum								HOL-EU			Cider	Anthropic			Tübingen	Germany	Europe	Paleartic	48.5236	9.05355					Almeida et al. 2014	Almeida et al. 2014			X	H
102M		Hap_1	NA	Saccharomyces cerevisiae											Tejuino	Anthropic	Guadalajara		Jalisco	Mexico	Central America	Neotropic	20.6761	-103.347					Arias 2008		Peris et al 2017		X	H
103M		Hap_1	NA	Saccharomyces cerevisiae											Tejuino	Anthropic	Guadalajara		Jalisco	Mexico	Central America	Neotropic	20.6761	-103.347					Arias 2008		Peris et al 2017		X	H
103PE		Hap_2	NA	Saccharomyces cerevisiae											Masato	Anthropic		Pucalpa	Ucayali	Peru	South America	Neotropic	-8.38207	-74.5388					Arias 2008		Peris et al 2017		X	H
104PE		Hap_2	NA	Saccharomyces cerevisiae											Masato	Anthropic		Pucalpa	Ucayali	Peru	South America	Neotropic	-8.38207	-74.5388					Arias 2008		Peris et al 2017		X	H
107M		Hap_3	NA	Saccharomyces cerevisiae											Tejuino	Anthropic	Guadalajara		Jalisco	Mexico	Central America	Neotropic	20.6761	-103.347					Arias 2008		Peris et al 2017		X	H
109M		Hap_3	NA	Saccharomyces cerevisiae											Tejuino	Anthropic	Guadalajara		Jalisco	Mexico	Central America	Neotropic	20.6761	-103.347					Arias 2008		Peris et al 2017		X	H
10Arg		Hap_3	NA	Saccharomyces cerevisiae	NPCC1157										Wine	Anthropic	General Roca		Río Negro	Argentina	South America	Neotropic	-39.0333	-67.5833					Peris et al 2012c		Peris et al 2017		X	H
10MEN		Hap_3	NA	Saccharomyces cerevisiae											Wine	Anthropic			Mendoza	Argentina	South America	Neotropic	-34.8701	-68.548					Arias 2008		Peris et al 2017		X	H
112M		Hap_4	NA	Saccharomyces cerevisiae											Aguamiel	Anthropic			Jalisco	Mexico	Central America	Neotropic	20.3333	-103.667					Arias 2008		Peris et al 2017		X	H
113M		Hap_4	NA	Saccharomyces cerevisiae											Aguamiel	Anthropic			Jalisco	Mexico	Central America	Neotropic	20.3333	-103.667					Arias 2008		Peris et al 2017		X	H
115MX		Hap_5	NA	Saccharomyces paradoxus								America B			Aguamiel	Anthropic			Jalisco	Mexico	Central America	Neotropic	20.3333	-103.667		2004-01-01		Armando Arias	Arias 2008		Peris et al 2017		X	H
11Arg		Hap_3	NA	Saccharomyces cerevisiae	NPCC1158										Wine	Anthropic	General Roca		Río Negro	Argentina	South America	Neotropic	-39.0333	-67.5833					Arias 2008		Peris et al 2017		X	H
11MEN		Hap_3	NA	Saccharomyces cerevisiae											Wine	Anthropic			Mendoza	Argentina	South America	Neotropic	-34.8701	-68.548					Arias 2008		Peris et al 2017		X	H
120MX		Hap_6	Hap_1	Saccharomyces paradoxus								America B			Aguamiel	Anthropic			Jalisco	Mexico	Central America	Neotropic	20.3333	-103.667		2004-01-01		Armando Arias	Arias 2008		Peris et al 2017		X	H
122M		Hap_4	NA	Saccharomyces cerevisiae											Aguamiel	Anthropic			Jalisco	Mexico	Central America	Neotropic	20.3333	-103.667					Arias 2008		Peris et al 2017		X	H
12Arg		Hap_7	NA	Saccharomyces cerevisiae											Wine	Anthropic	General Roca		Río Negro	Argentina	South America	Neotropic	-39.0333	-67.5833					Arias 2008		Peris et al 2017		X	H
12MEN		Hap_7	NA	Saccharomyces cerevisiae											Wine	Anthropic			Mendoza	Argentina	South America	Neotropic	-34.8701	-68.548					Arias 2008		Peris et al 2017		X	H
12PE		Hap_5	NA	Saccharomyces cerevisiae											Masato	Anthropic		Pucalpa	Ucayali	Peru	South America	Neotropic	-8.38207	-74.5388					Arias 2008		Peris et al 2017		X	H
13Arg		Hap_8	Hap_2	Saccharomyces cerevisiae											Wine	Anthropic	Peñas Blancas		Río Negro	Argentina	South America	Neotropic	-37.6931	-67.87					Arias 2008		Peris et al 2017		X	H
13MEN		Hap_8	NA	Saccharomyces cerevisiae											Wine	Anthropic			Mendoza	Argentina	South America	Neotropic	-34.8701	-68.548					Arias 2008		Peris et al 2017		X	H
13PE		Hap_5	NA	Saccharomyces cerevisiae											Masato	Anthropic		Pucalpa	Ucayali	Peru	South America	Neotropic	-8.38207	-74.5388					Arias 2008		Peris et al 2017		X	H
14Arg		Hap_8	NA	Saccharomyces cerevisiae											Wine	Anthropic	Peñas Blancas		Río Negro	Argentina	South America	Neotropic	-37.6931	-67.87					Arias 2008		Peris et al 2017		X	H
14MEN		Hap_8	NA	Saccharomyces cerevisiae											Wine	Anthropic			Mendoza	Argentina	South America	Neotropic	-34.8701	-68.548					Arias 2008		Peris et al 2017		X	H
15Arg		Hap_3	NA	Saccharomyces cerevisiae	NPCC1221										Wine	Anthropic	Peñas Blancas		Río Negro	Argentina	South America	Neotropic	-37.6931	-67.87					Peris et al 2012c		Peris et al 2017		X	H
15M		Hap_3	NA	Saccharomyces cerevisiae										Agave tequilensis	Leaves	Wild	Amatitan		Jalisco	Mexico	Central America	Neotropic	20.8321	-103.729					Arias 2008		Peris et al 2017		X	H+S	X
15MEN		Hap_3	NA	Saccharomyces cerevisiae											Wine	Anthropic			Mendoza	Argentina	South America	Neotropic	-34.8701	-68.548					Arias 2008		Peris et al 2017		X	H
15PE		Hap_9	NA	Saccharomyces cerevisiae											masato	Anthropic			Ica Valley	Peru	South America	Neotropic	-8.38207	-74.5388					Arias 2008		Peris et al 2017		X	H
169M		Hap_10	NA	Saccharomyces cerevisiae											Tuba Must	Wild	Colima		Colima	Mexico	Central America	Neotropic	19.2452	-103.721					Arias 2008		Peris et al 2017		X		X
16Arg		Hap_3	NA	Saccharomyces cerevisiae	NPCC1236										Wine	Anthropic	Peñas Blancas		Río Negro	Argentina	South America	Neotropic	-37.6931	-67.87					Peris et al 2012c		Peris et al 2017		X	H
16MEN		Hap_3	NA	Saccharomyces cerevisiae											Wine	Anthropic			Mendoza	Argentina	South America	Neotropic	-34.8701	-68.548					Arias 2008		Peris et al 2017		X	H
1745		Hap_3	NA	Saccharomyces cerevisiae											Wine	Anthropic				Hungary	Europe	Paleartic	47.1818	19.5061					Arias 2008		Peris et al 2017		X	H
175M		Hap_3	NA	Saccharomyces cerevisiae											tepache	Anthropic	Tlaquepaque		Jalisco	Mexico	Central America	Neotropic	20.6397	-103.312					Arias 2008		Peris et al 2017		X	H
17Arg		Hap_8	Hap_3	Saccharomyces cerevisiae											Wine	Anthropic	Peñas Blancas		Río Negro	Argentina	South America	Neotropic	-37.6931	-67.87					Arias 2008		Peris et al 2017		X	H
17MEN		Hap_8	NA	Saccharomyces cerevisiae											Wine	Anthropic			Mendoza	Argentina	South America	Neotropic	-34.8701	-68.548					Arias 2008		Peris et al 2017		X	H
183M		Hap_3	NA	Saccharomyces cerevisiae											Tejuino	Anthropic	Guadalajara		Jalisco	Mexico	Central America	Neotropic	20.6761	-103.347					Arias 2008		Peris et al 2017		X	H
18Arg		Hap_3	NA	Saccharomyces cerevisiae	NPCC1212										Wine	Anthropic	Peñas Blancas		Río Negro	Argentina	South America	Neotropic	-37.6931	-67.87					Arias 2008		Peris et al 2017		X	H
18MEN		Hap_3	NA	Saccharomyces cerevisiae											Wine	Anthropic			Mendoza	Argentina	South America	Neotropic	-34.8701	-68.548					Arias 2008		Peris et al 2017		X	H
18PE		Hap_2	NA	Saccharomyces cerevisiae											masato	Anthropic		Pucalpa	Ucayali	Peru	South America	Neotropic	-8.38207	-74.5388					Arias 2008		Peris et al 2017		X	H
192M		Hap_4	NA	Saccharomyces cerevisiae											Pulque Must	Anthropic	Zapopan		Jalisco	Mexico	Central America	Neotropic	20.7211	-103.391					Arias 2008		Peris et al 2017		X	H
19PE		Hap_2	NA	Saccharomyces cerevisiae											Chicha de Jora	Anthropic			Ica Valley	Peru	South America	Neotropic	-13.9519	-75.7352					Arias 2008		Peris et al 2017		X	H
1PE		Hap_2	NA	Saccharomyces cerevisiae											masato	Anthropic		Pucalpa	Ucayali	Peru	South America	Neotropic	-8.38207	-74.5388					Arias 2008		Peris et al 2017		X	H
20Arg		Hap_3	NA	Saccharomyces cerevisiae	NPCC1201										Wine	Anthropic	General Roca		Río Negro	Argentina	South America	Neotropic	-39.0333	-67.5833					Peris et al 2012c		Peris et al 2017		X	H
20M		Hap_11	NA	Saccharomyces cerevisiae											Agave juice	Anthropic	Guadalupe		Jalisco	Mexico	Central America	Neotropic	19.7374	-103.778					Arias 2008		Peris et al 2017		X	H
20PE		Hap_5	NA	Saccharomyces cerevisiae											Chicha de Jora	Anthropic			Ica Valley	Peru	South America	Neotropic	-13.9519	-75.7352					Arias 2008		Peris et al 2017		X	H
21PE		Hap_2	NA	Saccharomyces cerevisiae											Chicha de Jora	Anthropic			Ica Valley	Peru	South America	Neotropic	-13.9519	-75.7352					Arias 2008		Peris et al 2017		X	H
22PE		Hap_12	NA	Saccharomyces cerevisiae											Chicha de Jora	Anthropic		Chalhuanca	Apurimac	Peru	South America	Neotropic	-14.2945	-73.2442					Arias 2008		Peris et al 2017		X	H
23Arg		Hap_3	NA	Saccharomyces cerevisiae	NPCC1194										Wine	Anthropic	General Roca		Río Negro	Argentina	South America	Neotropic	-39.0333	-67.5833					Arias 2008		Peris et al 2017		X	H
23PE		Hap_13	NA	Saccharomyces cerevisiae												Anthropic		Pucalpa	Ucayali	Peru	South America	Neotropic	-8.38207	-74.5388					Arias 2008		Peris et al 2017		X	H
24Arg		Hap_3	NA	Saccharomyces cerevisiae											Wine	Anthropic	General Roca		Río Negro	Argentina	South America	Neotropic	-39.0333	-67.5833					Arias 2008		Peris et al 2017		X	H
24M		Hap_14	NA	Saccharomyces cerevisiae											Agave juice	Anthropic	Guadalajara		Jalisco	Mexico	Central America	Neotropic	20.6761	-103.347					Arias 2008		Peris et al 2017		X	H
25Arg		Hap_3	NA	Saccharomyces cerevisiae											Wine	Anthropic				Argentina	South America	Neotropic	-37.6931	-67.87					Arias 2008		Peris et al 2017		X	H
26Arg		Hap_3	NA	Saccharomyces cerevisiae	NPCC1193										Wine	Anthropic	General Roca		Río Negro	Argentina	South America	Neotropic	-39.0333	-67.5833					Peris et al 2012c		Peris et al 2017		X	H
29Arg		Hap_3	NA	Saccharomyces cerevisiae	NPCC1161										Wine	Anthropic	General Roca		Río Negro	Argentina	South America	Neotropic	-39.0333	-67.5833					Peris et al 2012c		Peris et al 2017		X	H
2PE		Hap_2	NA	Saccharomyces cerevisiae											Masato	Anthropic		Pucalpa	Ucayali	Peru	South America	Neotropic	-8.38207	-74.5388					Arias 2008		Peris et al 2017		X	H
30Arg		Hap_3	NA	Saccharomyces cerevisiae	NPCC1162										Wine	Anthropic	General Roca		Río Negro	Argentina	South America	Neotropic	-39.0333	-67.5833					Peris et al 2012c		Peris et al 2017		X	H
30PE		Hap_14	NA	Saccharomyces cerevisiae											Chicha de Jora	Anthropic		Illimo	Lambayeque	Peru	South America	Neotropic	-6.78162	-79.846					Arias 2008		Peris et al 2017		X	H
31PE		Hap_13	NA	Saccharomyces cerevisiae											Chicha de Jora	Anthropic		Chalhuanca	Apurimac	Peru	South America	Neotropic	-14.2945	-73.2442					Arias 2008		Peris et al 2017		X	H
322134S		Hap_15	NA	Saccharomyces cerevisiae								Admixture		Homo sapiens	Throat-sputum	Anthropic			Newcastle	UK	Europe	Paleartic	54.9771	-1.61421					Liti et al. 2009		Peris et al 2017		X	H
35Arg		Hap_3	NA	Saccharomyces cerevisiae											Wine	Anthropic				Argentina	South America	Neotropic	-37.6931	-67.87					Arias 2008		Peris et al 2017		X	H
35PE		Hap_2	NA	Saccharomyces cerevisiae											masato	Anthropic		Pucalpa	Ucayali	Peru	South America	Neotropic	-8.38207	-74.5388					Arias 2008		Peris et al 2017		X	H
378604X		Hap_3	Hap_5	Saccharomyces cerevisiae								Admixture		Homo sapiens	sputum	Anthropic			Newcastle	UK	Europe	Paleartic	54.9771	-1.61421					Liti et al. 2009		Peris et al 2017		X	H
39PE		Hap_5	NA	Saccharomyces cerevisiae											masato	Anthropic		Pucalpa	Ucayali	Peru	South America	Neotropic	-8.38207	-74.5388					Arias 2008		Peris et al 2017		X	H
40PE		Hap_5	NA	Saccharomyces cerevisiae											Masato	Anthropic		Pucalpa	Ucayali	Peru	South America	Neotropic	-8.38207	-74.5388					Arias 2008		Peris et al 2017		X	H
42PE		Hap_9	NA	Saccharomyces cerevisiae											masato	Anthropic		Pucalpa	Ucayali	Peru	South America	Neotropic	-8.38207	-74.5388					Arias 2008		Peris et al 2017		X	H
46PE		Hap_13	NA	Saccharomyces cerevisiae											Masato	Anthropic				Peru	South America	Neotropic	-6.86997	-75.0459					Arias 2008		Peris et al 2017		X	H
47PE		Hap_5	NA	Saccharomyces cerevisiae											Masato	Anthropic		Pucalpa	Ucayali	Peru	South America	Neotropic	-8.38207	-74.5388					Arias 2008		Peris et al 2017		X	H
51PE		Hap_2	Hap_4	Saccharomyces cerevisiae											Chicha de Jora	Anthropic		Chalhuanca	Apurimac	Peru	South America	Neotropic	-14.2945	-73.2442					Arias 2008		Peris et al 2017		X	H
53PE		Hap_9	NA	Saccharomyces cerevisiae											masato	Anthropic		Pucalpa	Ucayali	Peru	South America	Neotropic	-8.38207	-74.5388					Arias 2008		Peris et al 2017		X	H
54		Hap_16	Hap_6	Saccharomyces paradoxus								EU	West Eurasia (A)		vine grapes	Anthropic			Zagreb	Croatia	Europe	Paleartic	45.8132	15.977			Querol	Sandi Orlic	Arias 2008		Peris et al 2017		X	H
54PE		Hap_13	NA	Saccharomyces cerevisiae											Chicha de Jora	Anthropic		Chalhuanca	Apurimac	Peru	South America	Neotropic	-14.2945	-73.2442					Arias 2008		Peris et al 2017		X	H
55PE		Hap_13	NA	Saccharomyces cerevisiae											Chicha de Jora	Anthropic		Chalhuanca	Apurimac	Peru	South America	Neotropic	-14.2945	-73.2442					Arias 2008		Peris et al 2017		X	H
56PE		Hap_13	NA	Saccharomyces cerevisiae											Chicha de Jora	Anthropic		Chalhuanca	Apurimac	Peru	South America	Neotropic	-14.2945	-73.2442					Arias 2008		Peris et al 2017		X	H
58PE		Hap_13	NA	Saccharomyces cerevisiae											Chicha de Jora	Anthropic		Chalhuanca	Apurimac	Peru	South America	Neotropic	-14.2945	-73.2442					Arias 2008		Peris et al 2017		X	H
59PE		Hap_13	NA	Saccharomyces cerevisiae											Chicha de Jora	Anthropic		Chalhuanca	Apurimac	Peru	South America	Neotropic	-14.2945	-73.2442					Arias 2008		Peris et al 2017		X	H
61PE		Hap_13	NA	Saccharomyces cerevisiae											Chicha de Jora	Anthropic		Chalhuanca	Apurimac	Peru	South America	Neotropic	-14.2945	-73.2442					Arias 2008		Peris et al 2017		X	H
63PE		Hap_13	NA	Saccharomyces cerevisiae											Chicha de Jora	Anthropic		Chalhuanca	Apurimac	Peru	South America	Neotropic	-14.2945	-73.2442					Arias 2008		Peris et al 2017		X	H
65PE		Hap_13	NA	Saccharomyces cerevisiae														Chalhuanca	Apurimac	Peru	South America	Neotropic	-14.2945	-73.2442					Arias 2008		Peris et al 2017		X
66PE		Hap_13	NA	Saccharomyces cerevisiae														Chalhuanca	Apurimac	Peru	South America	Neotropic	-14.2945	-73.2442					Arias 2008		Peris et al 2017		X
68PE		Hap_13	NA	Saccharomyces cerevisiae											Chicha de Jora	Anthropic		Chalhuanca	Apurimac	Peru	South America	Neotropic	-14.2945	-73.2442					Arias 2008		Peris et al 2017		X	H
69PE		Hap_13	NA	Saccharomyces cerevisiae											Chicha de Jora	Anthropic		Chalhuanca	Apurimac	Peru	South America	Neotropic	-14.2945	-73.2442					Arias 2008		Peris et al 2017		X	H
73PE		Hap_2	NA	Saccharomyces cerevisiae											Chicha de Jora	Anthropic		Chalhuanca	Apurimac	Peru	South America	Neotropic	-14.2945	-73.2442					Arias 2008		Peris et al 2017		X	H
75PE		Hap_2	NA	Saccharomyces cerevisiae											Chicha de Jora	Anthropic		Chalhuanca	Apurimac	Peru	South America	Neotropic	-14.2945	-73.2442					Arias 2008		Peris et al 2017		X	H
77PE		Hap_2	NA	Saccharomyces cerevisiae											Chicha de Jora	Anthropic		Chalhuanca	Apurimac	Peru	South America	Neotropic	-14.2945	-73.2442					Arias 2008		Peris et al 2017		X	H
79-128		Hap_5	NA	Saccharomyces paradoxus								America C								Canada	North America	Neartic	61.0667	-107.992					Arias 2008		Peris et al 2017	X	X
79-140		Hap_5	NA	Saccharomyces paradoxus								America C								Canada	North America	Neartic	61.0667	-107.992					Arias 2008		Peris et al 2017	X	X
79-65		Hap_5	NA	Saccharomyces paradoxus								America C								Canada	North America	Neartic	61.0667	-107.992					Arias 2008		Peris et al 2017	X	X
79PE		Hap_2	NA	Saccharomyces cerevisiae											Chicha de Jora	Anthropic		Chalhuanca	Apurimac	Peru	South America	Neotropic	-14.2945	-73.2442					Arias 2008		Peris et al 2017		X	H
7Arg		Hap_3	Hap_7	Saccharomyces cerevisiae	NPCC1334										Wine	Anthropic	General Roca		Río Negro	Argentina	South America	Neotropic	-39.0333	-67.5833					Peris et al 2012c		Peris et al 2017		X	H
7MEN		Hap_3	NA	Saccharomyces cerevisiae											Wine	Anthropic			Mendoza	Argentina	South America	Neotropic	-34.8701	-68.548					Arias 2008		Peris et al 2017		X	H
7PE		Hap_2	NA	Saccharomyces cerevisiae											Masato	Anthropic		Pucalpa	Ucayali	Peru	South America	Neotropic	-8.38207	-74.5388					Arias 2008		Peris et al 2017		X	H
84PE		Hap_13	NA	Saccharomyces cerevisiae											Chicha de Jora	Anthropic		Chalhuanca	Apurimac	Peru	South America	Neotropic	-14.2945	-73.2442					Arias 2008		Peris et al 2017		X	H
8Arg		Hap_3	NA	Saccharomyces cerevisiae											Wine	Anthropic	General Roca		Río Negro	Argentina	South America	Neotropic	-39.0333	-67.5833					Arias 2008		Peris et al 2017		X	H
8MEN		Hap_3	NA	Saccharomyces cerevisiae											Wine	Anthropic			Mendoza	Argentina	South America	Neotropic	-34.8701	-68.548					Arias 2008		Peris et al 2017		X	H
90PE		Hap_13	NA	Saccharomyces cerevisiae											Chicha de Jora	Anthropic		Chalhuanca	Apurimac	Peru	South America	Neotropic	-14.2945	-73.2442					Arias 2008		Peris et al 2017		X	H
91PE		Hap_13	NA	Saccharomyces cerevisiae											Chicha de Jora	Anthropic		Chalhuanca	Apurimac	Peru	South America	Neotropic	-14.2945	-73.2442					Arias 2008		Peris et al 2017		X	H
93PE		Hap_2	NA	Saccharomyces cerevisiae											masato	Anthropic		Pucalpa	Ucayali	Peru	South America	Neotropic	-8.38207	-74.5388					Arias 2008		Peris et al 2017		X	H
94M		Hap_4	NA	Saccharomyces cerevisiae											Tejuino	Anthropic	Guadalajara		Jalisco	Mexico	Central America	Neotropic	20.6761	-103.347					Arias 2008		Peris et al 2017		X	H
94PE		Hap_5	NA	Saccharomyces cerevisiae											masato	Anthropic		Pucalpa	Ucayali	Peru	South America	Neotropic	-8.38207	-74.5388					Arias 2008		Peris et al 2017		X	H
96PE		Hap_9	NA	Saccharomyces cerevisiae											masato	Anthropic		Pucalpa	Ucayali	Peru	South America	Neotropic	-8.38207	-74.5388					Arias 2008		Peris et al 2017		X	H
98.1.1		Hap_18	Hap_8	Saccharomyces paradoxus							Far East									China	Asia	Paleartic	39.9104	116.392			Qi-Ming Wang		Unknown			X	X
98PE		Hap_5	NA	Saccharomyces cerevisiae											masato	Anthropic		Pucalpa	Ucayali	Peru	South America	Neotropic	-8.38207	-74.5388					Arias 2008		Peris et al 2017		X	H
99PE		Hap_9	NA	Saccharomyces cerevisiae											masato	Anthropic		Pucalpa	Ucayali	Peru	South America	Neotropic	-8.38207	-74.5388					Arias 2008		Peris et al 2017		X	H
9Arg		Hap_2	NA	Saccharomyces cerevisiae	NPCC1155										Wine	Anthropic	General Roca		Río Negro	Argentina	South America	Neotropic	-39.0333	-67.5833					Peris et al 2012c		Peris et al 2017		X	H
9MEN		Hap_2	NA	Saccharomyces cerevisiae											Wine	Anthropic			Mendoza	Argentina	South America	Neotropic	-34.8701	-68.548					Arias 2008		Peris et al 2017		X	H
ABFM5L.1		Hap_19	NA	Saccharomyces eubayanus								Patagonia B	Holarctic		Rotten wood	Wild		Ngawa	Sichuan	China	Asia	Paleartic	31.8994	102.225	3457				Bing et al 2014	Bing et al. 2014		X	X		X
AMH		Hap_3	Hap_3	S. cerevisiae x S. kudriavzevii	Assmaannshausen	AWRI1430						Natural Hybrid	Wine		Wine	Anthropic				Germany	Europe	Paleartic	51.0834	10.4234					Bradbury et al 2006, Peris et al 2012a,b,c,2017a, Borneman et al 2016	Borneman et al. 2016	Peris et al 2017		X	H
ARS		Hap_20	NA	Saccharomyces cerevisiae											Tequila	Anthropic			Jalisco	Mexico	Central America	Neotropic	20.3333	-103.667					Arias 2008		Peris et al 2017		X	H
AWRI1001		Hap_7	Hap_9	Saccharomyces cerevisiae									PdM	Commercial		Anthropic													Borneman et al 2016	Borneman et al. 2016			X	H
AWRI1017		Hap_3	Hap_10	Saccharomyces cerevisiae									Wine	Commercial		Anthropic													Borneman et al 2016	Borneman et al. 2016			X	H
AWRI1077		Hap_11	Hap_1	Saccharomyces cerevisiae									Wine	Commercial		Anthropic													Borneman et al 2016	Borneman et al. 2016			X	H
AWRI1078		Hap_3	Hap_3	Saccharomyces cerevisiae									Wine	Commercial		Anthropic													Borneman et al 2016	Borneman et al. 2016			X	H
AWRI1082		Hap_21	Hap_11	Saccharomyces cerevisiae									Other	Commercial		Anthropic													Borneman et al 2016	Borneman et al. 2016			X	H
AWRI1083		Hap_22	Hap_3	Saccharomyces cerevisiae									Other	Commercial		Anthropic													Borneman et al 2016	Borneman et al. 2016			X	H
AWRI1428		Hap_7	Hap_9	Saccharomyces cerevisiae									PdM	Commercial		Anthropic													Borneman et al 2016	Borneman et al. 2016			X	H
AWRI1429		Hap_7	Hap_9	Saccharomyces cerevisiae									PdM	Commercial		Anthropic													Borneman et al 2016	Borneman et al. 2016			X	H
AWRI1431		Hap_9	Hap_3	Saccharomyces cerevisiae									Wine	Commercial		Anthropic													Borneman et al 2016	Borneman et al. 2016			X	H
AWRI1435		Hap_3	Hap_10	Saccharomyces cerevisiae									Wine	Commercial		Anthropic													Borneman et al 2016	Borneman et al. 2016			X	H
AWRI1451		Hap_7	Hap_9	Saccharomyces cerevisiae									PdM	Commercial		Anthropic													Borneman et al 2016	Borneman et al. 2016			X	H
AWRI1474		Hap_11	Hap_9	Saccharomyces cerevisiae									Vin7	Commercial		Anthropic													Borneman et al 2016	Borneman et al. 2016			X	H
AWRI1482		Hap_3	Hap_3	Saccharomyces cerevisiae									Wine	Commercial		Anthropic													Borneman et al 2016	Borneman et al. 2016			X	H
AWRI1483		Hap_23	Hap_1	Saccharomyces cerevisiae									Wine	Commercial		Anthropic													Borneman et al 2016	Borneman et al. 2016			X	H
AWRI1484		Hap_3	Hap_3	Saccharomyces cerevisiae									Wine	Commercial		Anthropic													Borneman et al 2016	Borneman et al. 2016			X	H
AWRI1485		Hap_3	Hap_1	Saccharomyces cerevisiae									Wine	Commercial		Anthropic													Borneman et al 2016	Borneman et al. 2016			X	H
AWRI1486		Hap_8	Hap_3	Saccharomyces cerevisiae									Wine	Commercial		Anthropic													Borneman et al 2016	Borneman et al. 2016			X	H
AWRI1487		Hap_3	Hap_3	Saccharomyces cerevisiae									Wine	Commercial		Anthropic													Borneman et al 2016	Borneman et al. 2016			X	H
AWRI1488		Hap_7	Hap_12	Saccharomyces cerevisiae									Wine	Commercial		Anthropic													Borneman et al 2016	Borneman et al. 2016			X	H
AWRI1489		Hap_3	Hap_10	Saccharomyces cerevisiae									Wine	Commercial		Anthropic													Borneman et al 2016	Borneman et al. 2016			X	H
AWRI1490		Hap_3	Hap_10	Saccharomyces cerevisiae									Wine	Commercial		Anthropic													Borneman et al 2016	Borneman et al. 2016			X	H
AWRI1491		Hap_3	Hap_10	Saccharomyces cerevisiae									Wine	Commercial		Anthropic													Borneman et al 2016	Borneman et al. 2016			X	H
AWRI1492		Hap_3	Hap_1	Saccharomyces cerevisiae									Wine	Commercial		Anthropic													Borneman et al 2016	Borneman et al. 2016			X	H
AWRI1493		Hap_1	Hap_13	Saccharomyces cerevisiae									Other	Commercial		Anthropic													Borneman et al 2016	Borneman et al. 2016			X	H
AWRI1494		Hap_9	Hap_3	Saccharomyces cerevisiae									Wine	Commercial		Anthropic													Borneman et al 2016	Borneman et al. 2016			X	H
AWRI1495		Hap_3	Hap_10	Saccharomyces cerevisiae									Wine	Commercial		Anthropic													Borneman et al 2016	Borneman et al. 2016			X	H
AWRI1496		Hap_3	Hap_3	Saccharomyces cerevisiae									Wine	Commercial		Anthropic													Borneman et al 2016	Borneman et al. 2016			X	H
AWRI1502		Hap_24	Hap_14	Saccharomyces cerevisiae									PdM	Commercial		Anthropic													Borneman et al 2016	Borneman et al. 2016			X	H
AWRI1505		Hap_25	Hap_15	Saccharomyces cerevisiae									PdM	Commercial		Anthropic													Borneman et al 2016	Borneman et al. 2016			X	H
AWRI1575		Hap_7	Hap_9	Saccharomyces cerevisiae									PdM	Commercial		Anthropic													Borneman et al 2016	Borneman et al. 2016			X	H
AWRI1616		Hap_7	Hap_9	Saccharomyces cerevisiae									PdM	Commercial		Anthropic													Borneman et al 2016	Borneman et al. 2016			X	H
AWRI1625		Hap_7	Hap_9	Saccharomyces cerevisiae									PdM	Commercial		Anthropic													Borneman et al 2016	Borneman et al. 2016			X	H
AWRI1629		Hap_11	Hap_3	Saccharomyces cerevisiae									Wine	Commercial		Anthropic													Borneman et al 2016	Borneman et al. 2016			X	H
AWRI1638		Hap_7	Hap_9	Saccharomyces cerevisiae									PdM	Commercial		Anthropic													Borneman et al 2016	Borneman et al. 2016			X	H
AWRI1639		Hap_7	Hap_9	Saccharomyces cerevisiae									PdM	Commercial		Anthropic													Borneman et al 2016	Borneman et al. 2016			X	H
AWRI1642		Hap_7	Hap_9	Saccharomyces cerevisiae									PdM	Commercial		Anthropic													Borneman et al 2016	Borneman et al. 2016			X	H
AWRI1686		Hap_3	Hap_10	Saccharomyces cerevisiae									Wine	Commercial		Anthropic													Borneman et al 2016	Borneman et al. 2016			X	H
AWRI1688		Hap_3	Hap_1	Saccharomyces cerevisiae									Wine	Commercial		Anthropic													Borneman et al 2016	Borneman et al. 2016			X	H
AWRI1697		Hap_7	Hap_9	Saccharomyces cerevisiae									PdM	Commercial		Anthropic													Borneman et al 2016	Borneman et al. 2016			X	H
AWRI170		Hap_11	Hap_3	Saccharomyces cerevisiae									Wine	Commercial		Anthropic													Borneman et al 2016	Borneman et al. 2016			X	H
AWRI1705		Hap_8	Hap_3	Saccharomyces cerevisiae									Wine	Commercial		Anthropic													Borneman et al 2016	Borneman et al. 2016			X	H
AWRI1706		Hap_3	Hap_10	Saccharomyces cerevisiae									Wine	Commercial		Anthropic													Borneman et al 2016	Borneman et al. 2016			X	H
AWRI1709		Hap_8	Hap_3	Saccharomyces cerevisiae									Wine	Commercial		Anthropic													Borneman et al 2016	Borneman et al. 2016			X	H
AWRI1712		Hap_3	Hap_10	Saccharomyces cerevisiae									Wine	Commercial		Anthropic													Borneman et al 2016	Borneman et al. 2016			X	H
AWRI1714		Hap_3	Hap_10	Saccharomyces cerevisiae									Wine	Commercial		Anthropic													Borneman et al 2016	Borneman et al. 2016			X	H
AWRI1716		Hap_3	Hap_3	Saccharomyces cerevisiae									Wine	Commercial		Anthropic													Borneman et al 2016	Borneman et al. 2016			X	H
AWRI1719		Hap_3	Hap_3	Saccharomyces cerevisiae									Wine	Commercial		Anthropic													Borneman et al 2016	Borneman et al. 2016			X	H
AWRI1722		Hap_1	Hap_13	Saccharomyces cerevisiae									Other	Commercial		Anthropic													Borneman et al 2016	Borneman et al. 2016			X	H
AWRI1724		Hap_3	Hap_3	Saccharomyces cerevisiae									Wine	Commercial		Anthropic													Borneman et al 2016	Borneman et al. 2016			X	H
AWRI1727		Hap_3	Hap_10	Saccharomyces cerevisiae									Wine	Commercial		Anthropic													Borneman et al 2016	Borneman et al. 2016			X	H
AWRI1729		Hap_13	Hap_11	Saccharomyces cerevisiae									Other	Commercial		Anthropic													Borneman et al 2016	Borneman et al. 2016			X	H
AWRI1736		Hap_3	Hap_10	Saccharomyces cerevisiae									Wine	Commercial		Anthropic													Borneman et al 2016	Borneman et al. 2016			X	H
AWRI1742		Hap_11	Hap_3	Saccharomyces cerevisiae									Wine	Commercial		Anthropic													Borneman et al 2016	Borneman et al. 2016			X	H
AWRI1743		Hap_3	Hap_10	Saccharomyces cerevisiae									Wine	Commercial		Anthropic													Borneman et al 2016	Borneman et al. 2016			X	H
AWRI1744		Hap_11	Hap_3	Saccharomyces cerevisiae									Wine	Commercial		Anthropic													Borneman et al 2016	Borneman et al. 2016			X	H
AWRI1754		Hap_3	Hap_10	Saccharomyces cerevisiae									Wine	Commercial		Anthropic													Borneman et al 2016	Borneman et al. 2016			X	H
AWRI1756		Hap_3	Hap_10	Saccharomyces cerevisiae									Wine	Commercial		Anthropic													Borneman et al 2016	Borneman et al. 2016			X	H
AWRI1757		Hap_8	Hap_3	Saccharomyces cerevisiae									Wine	Commercial		Anthropic													Borneman et al 2016	Borneman et al. 2016			X	H
AWRI1758		Hap_3	Hap_3	Saccharomyces cerevisiae									Wine	Commercial		Anthropic													Borneman et al 2016	Borneman et al. 2016			X	H
AWRI1759		Hap_3	Hap_10	Saccharomyces cerevisiae									Wine	Commercial		Anthropic													Borneman et al 2016	Borneman et al. 2016			X	H
AWRI1760		Hap_3	Hap_3	Saccharomyces cerevisiae									Wine	Commercial		Anthropic													Borneman et al 2016	Borneman et al. 2016			X	H
AWRI1761		Hap_11	Hap_3	Saccharomyces cerevisiae									Wine	Commercial		Anthropic													Borneman et al 2016	Borneman et al. 2016			X	H
AWRI1762		Hap_7	Hap_9	Saccharomyces cerevisiae									PdM	Commercial		Anthropic													Borneman et al 2016	Borneman et al. 2016			X	H
AWRI1778		Hap_3	Hap_1	Saccharomyces cerevisiae									Wine	Commercial		Anthropic													Borneman et al 2016	Borneman et al. 2016			X	H
AWRI1781		Hap_7	Hap_1	Saccharomyces cerevisiae									Wine	Commercial		Anthropic													Borneman et al 2016	Borneman et al. 2016			X	H
AWRI1782		Hap_8	Hap_4	Saccharomyces cerevisiae									Wine	Commercial		Anthropic													Borneman et al 2016	Borneman et al. 2016			X	H
AWRI1784		Hap_8	Hap_3	Saccharomyces cerevisiae									Wine	Commercial		Anthropic													Borneman et al 2016	Borneman et al. 2016			X	H
AWRI1787		Hap_3	Hap_3	Saccharomyces cerevisiae									Wine	Commercial		Anthropic													Borneman et al 2016	Borneman et al. 2016			X	H
AWRI1795		Hap_7	Hap_9	Saccharomyces cerevisiae									PdM	Commercial		Anthropic													Borneman et al 2016	Borneman et al. 2016			X	H
AWRI1796		Hap_7	Hap_9	Saccharomyces cerevisiae									PdM	Commercial		Anthropic													Borneman et al 2016	Borneman et al. 2016			X	H
AWRI1833		Hap_8	Hap_3	Saccharomyces cerevisiae									Wine	Commercial		Anthropic													Borneman et al 2016	Borneman et al. 2016			X	H
AWRI1899		Hap_3	Hap_16	Saccharomyces cerevisiae									Vin7	Commercial		Anthropic													Borneman et al 2016	Borneman et al. 2016			X	H
AWRI1901		Hap_3	Hap_3	Saccharomyces cerevisiae									Wine	Commercial		Anthropic													Borneman et al 2016	Borneman et al. 2016			X	H
AWRI1902		Hap_7	Hap_9	Saccharomyces cerevisiae									PdM	Commercial		Anthropic													Borneman et al 2016	Borneman et al. 2016			X	H
AWRI1910		Hap_22	Hap_3	Saccharomyces cerevisiae									Other	Commercial		Anthropic													Borneman et al 2016	Borneman et al. 2016			X	H
AWRI1912		Hap_7	Hap_9	Saccharomyces cerevisiae									PdM	Commercial		Anthropic													Borneman et al 2016	Borneman et al. 2016			X	H
AWRI1915		Hap_3	Hap_9	Saccharomyces cerevisiae									Vin7	Commercial		Anthropic													Borneman et al 2016	Borneman et al. 2016			X	H
AWRI1918		Hap_3	Hap_9	Saccharomyces cerevisiae									Vin7	Commercial		Anthropic													Borneman et al 2016	Borneman et al. 2016			X	H
AWRI1921		Hap_3	Hap_10	Saccharomyces cerevisiae									Wine	Commercial		Anthropic													Borneman et al 2016	Borneman et al. 2016			X	H
AWRI1939		Hap_7	Hap_9	Saccharomyces cerevisiae									PdM	Commercial		Anthropic													Borneman et al 2016	Borneman et al. 2016			X	H
AWRI1942		Hap_3	Hap_3	Saccharomyces cerevisiae									Wine	Commercial		Anthropic													Borneman et al 2016	Borneman et al. 2016			X	H
AWRI1946		Hap_3	Hap_10	Saccharomyces cerevisiae									Wine	Commercial		Anthropic													Borneman et al 2016	Borneman et al. 2016			X	H
AWRI1950		Hap_3	Hap_3	Saccharomyces cerevisiae									Wine	Commercial		Anthropic													Borneman et al 2016	Borneman et al. 2016			X	H
AWRI1962		Hap_7	Hap_9	Saccharomyces cerevisiae									PdM	Commercial		Anthropic													Borneman et al 2016	Borneman et al. 2016			X	H
AWRI2006		Hap_7	Hap_12	Saccharomyces cerevisiae									Wine	Commercial		Anthropic													Borneman et al 2016	Borneman et al. 2016			X	H
AWRI2013		Hap_3	Hap_10	Saccharomyces cerevisiae									Wine	Commercial		Anthropic													Borneman et al 2016	Borneman et al. 2016			X	H
AWRI2077		Hap_7	Hap_12	Saccharomyces cerevisiae									Wine	Commercial		Anthropic													Borneman et al 2016	Borneman et al. 2016			X	H
AWRI2078		Hap_11	Hap_1	Saccharomyces cerevisiae									Wine	Commercial		Anthropic													Borneman et al 2016	Borneman et al. 2016			X	H
AWRI2079		Hap_3	Hap_10	Saccharomyces cerevisiae									Wine	Commercial		Anthropic													Borneman et al 2016	Borneman et al. 2016			X	H
AWRI213		Hap_11	Hap_1	Saccharomyces cerevisiae									Wine	Commercial		Anthropic													Borneman et al 2016	Borneman et al. 2016			X	H
AWRI2255		Hap_23	Hap_1	Saccharomyces cerevisiae									Wine	Commercial		Anthropic													Borneman et al 2016	Borneman et al. 2016			X	H
AWRI228		Hap_8	Hap_17	Saccharomyces cerevisiae									Wine	Commercial		Anthropic													Borneman et al 2016	Borneman et al. 2016			X	H
AWRI2308		Hap_3	Hap_3	Saccharomyces cerevisiae									Wine	Commercial		Anthropic													Borneman et al 2016	Borneman et al. 2016			X	H
AWRI2340		Hap_7	Hap_9	Saccharomyces cerevisiae									PdM	Commercial		Anthropic													Borneman et al 2016	Borneman et al. 2016			X	H
AWRI266		Hap_3	Hap_10	Saccharomyces cerevisiae									Wine	Commercial		Anthropic													Borneman et al 2016	Borneman et al. 2016			X	H
AWRI2768		Hap_3	Hap_3	Saccharomyces cerevisiae									Wine	Commercial		Anthropic													Borneman et al 2016	Borneman et al. 2016			X	H
AWRI2776		Hap_7	Hap_9	Saccharomyces cerevisiae									PdM	Commercial		Anthropic													Borneman et al 2016	Borneman et al. 2016			X	H
AWRI2848		Hap_3	Hap_18	Saccharomyces cerevisiae									Wine	Commercial		Anthropic													Borneman et al 2016	Borneman et al. 2016			X	H
AWRI2849		Hap_3	Hap_10	Saccharomyces cerevisiae									Wine	Commercial		Anthropic													Borneman et al 2016	Borneman et al. 2016			X	H
AWRI2850		Hap_7	Hap_9	Saccharomyces cerevisiae									PdM	Commercial		Anthropic													Borneman et al 2016	Borneman et al. 2016			X	H
AWRI2851		Hap_7	Hap_12	Saccharomyces cerevisiae									Wine	Commercial		Anthropic													Borneman et al 2016	Borneman et al. 2016			X	H
AWRI2852		Hap_8	Hap_1	Saccharomyces cerevisiae									Wine	Commercial		Anthropic													Borneman et al 2016	Borneman et al. 2016			X	H
AWRI2853		Hap_13	Hap_11	Saccharomyces cerevisiae									Wine	Commercial		Anthropic													Borneman et al 2016	Borneman et al. 2016			X	H
AWRI2854		Hap_3	Hap_1	Saccharomyces cerevisiae									Wine	Commercial		Anthropic													Borneman et al 2016	Borneman et al. 2016			X	H
AWRI2855		Hap_8	Hap_1	Saccharomyces cerevisiae									Wine	Commercial		Anthropic													Borneman et al 2016	Borneman et al. 2016			X	H
AWRI2856		Hap_7	Hap_3	Saccharomyces cerevisiae									Wine	Commercial		Anthropic													Borneman et al 2016	Borneman et al. 2016			X	H
AWRI2858		Hap_3	Hap_3	Saccharomyces cerevisiae									Wine	Commercial		Anthropic													Borneman et al 2016	Borneman et al. 2016			X	H
AWRI2859		Hap_7	Hap_12	Saccharomyces cerevisiae									Wine	Commercial		Anthropic													Borneman et al 2016	Borneman et al. 2016			X	H
AWRI2860		Hap_3	Hap_18	Saccharomyces cerevisiae									Wine	Commercial		Anthropic													Borneman et al 2016	Borneman et al. 2016			X	H
AWRI2861		Hap_7	Hap_3	Saccharomyces cerevisiae									Wine	Commercial		Anthropic													Borneman et al 2016	Borneman et al. 2016			X	H
AWRI2863		Hap_3	Hap_3	Saccharomyces cerevisiae									Wine	Commercial		Anthropic													Borneman et al 2016	Borneman et al. 2016			X	H
AWRI2864		Hap_8	Hap_1	Saccharomyces cerevisiae									Wine	Commercial		Anthropic													Borneman et al 2016	Borneman et al. 2016			X	H
AWRI2865		Hap_1	Hap_13	Saccharomyces cerevisiae									Other	Commercial		Anthropic													Borneman et al 2016	Borneman et al. 2016			X	H
AWRI2866		Hap_8	Hap_10	Saccharomyces cerevisiae									Wine	Commercial		Anthropic													Borneman et al 2016	Borneman et al. 2016			X	H
AWRI2867		Hap_8	Hap_1	Saccharomyces cerevisiae									Wine	Commercial		Anthropic													Borneman et al 2016	Borneman et al. 2016			X	H
AWRI2868		Hap_3	Hap_16	Saccharomyces cerevisiae									Vin7	Commercial		Anthropic													Borneman et al 2016	Borneman et al. 2016			X	H
AWRI2869		Hap_7	Hap_9	Saccharomyces cerevisiae									PdM	Commercial		Anthropic													Borneman et al 2016	Borneman et al. 2016			X	H
AWRI2870		Hap_7	Hap_12	Saccharomyces cerevisiae									Wine	Commercial		Anthropic													Borneman et al 2016	Borneman et al. 2016			X	H
AWRI2871		Hap_7	Hap_9	Saccharomyces cerevisiae									PdM	Commercial		Anthropic													Borneman et al 2016	Borneman et al. 2016			X	H
AWRI2873		Hap_7	Hap_9	Saccharomyces cerevisiae									PdM	Commercial		Anthropic													Borneman et al 2016	Borneman et al. 2016			X	H
AWRI2875		Hap_3	Hap_1	Saccharomyces cerevisiae									Wine	Commercial		Anthropic													Borneman et al 2016	Borneman et al. 2016			X	H
AWRI2876		Hap_3	Hap_3	Saccharomyces cerevisiae									Wine	Commercial		Anthropic													Borneman et al 2016	Borneman et al. 2016			X	H
AWRI2877		Hap_3	Hap_3	Saccharomyces cerevisiae									Wine	Commercial		Anthropic													Borneman et al 2016	Borneman et al. 2016			X	H
AWRI2878		Hap_7	Hap_3	Saccharomyces cerevisiae									PdM	Commercial		Anthropic													Borneman et al 2016	Borneman et al. 2016			X	H
AWRI2879		Hap_7	Hap_9	Saccharomyces cerevisiae									PdM	Commercial		Anthropic													Borneman et al 2016	Borneman et al. 2016			X	H
AWRI2881		Hap_7	Hap_9	Saccharomyces cerevisiae									PdM	Commercial		Anthropic													Borneman et al 2016	Borneman et al. 2016			X	H
AWRI2882		Hap_3	Hap_3	Saccharomyces cerevisiae									Wine	Commercial		Anthropic													Borneman et al 2016	Borneman et al. 2016			X	H
AWRI2895		Hap_3	Hap_10	Saccharomyces cerevisiae									Wine	Commercial		Anthropic													Borneman et al 2016	Borneman et al. 2016			X	H
AWRI2896		Hap_3	Hap_3	Saccharomyces cerevisiae									Wine	Commercial		Anthropic													Borneman et al 2016	Borneman et al. 2016			X	H
AWRI2897		Hap_7	Hap_3	Saccharomyces cerevisiae									Wine	Commercial		Anthropic													Borneman et al 2016	Borneman et al. 2016			X	H
AWRI2898		Hap_3	Hap_10	Saccharomyces cerevisiae									Wine	Commercial		Anthropic													Borneman et al 2016	Borneman et al. 2016			X	H
AWRI2899		Hap_7	Hap_12	Saccharomyces cerevisiae									Wine	Commercial		Anthropic													Borneman et al 2016	Borneman et al. 2016			X	H
AWRI2900		Hap_7	Hap_12	Saccharomyces cerevisiae									Wine	Commercial		Anthropic													Borneman et al 2016	Borneman et al. 2016			X	H
AWRI2901		Hap_7	Hap_9	Saccharomyces cerevisiae									PdM	Commercial		Anthropic													Borneman et al 2016	Borneman et al. 2016			X	H
AWRI2902		Hap_7	Hap_9	Saccharomyces cerevisiae									PdM	Commercial		Anthropic													Borneman et al 2016	Borneman et al. 2016			X	H
AWRI2903		Hap_3	Hap_18	Saccharomyces cerevisiae									Wine	Commercial		Anthropic													Borneman et al 2016	Borneman et al. 2016			X	H
AWRI2904		Hap_3	Hap_16	Saccharomyces cerevisiae									Vin7	Commercial		Anthropic													Borneman et al 2016	Borneman et al. 2016			X	H
AWRI2905		Hap_7	Hap_9	Saccharomyces cerevisiae									PdM	Commercial		Anthropic													Borneman et al 2016	Borneman et al. 2016			X	H
AWRI2906		Hap_1	Hap_13	Saccharomyces cerevisiae									Other	Commercial		Anthropic													Borneman et al 2016	Borneman et al. 2016			X	H
AWRI2907		Hap_3	Hap_10	Saccharomyces cerevisiae									Wine	Commercial		Anthropic													Borneman et al 2016	Borneman et al. 2016			X	H
AWRI2908		Hap_3	Hap_10	Saccharomyces cerevisiae									Wine	Commercial		Anthropic													Borneman et al 2016	Borneman et al. 2016			X	H
AWRI2909		Hap_7	Hap_12	Saccharomyces cerevisiae									Wine	Commercial		Anthropic													Borneman et al 2016	Borneman et al. 2016			X	H
AWRI2910		Hap_7	Hap_9	Saccharomyces cerevisiae									PdM	Commercial		Anthropic													Borneman et al 2016	Borneman et al. 2016			X	H
AWRI2912		Hap_1	Hap_13	Saccharomyces cerevisiae									Other	Commercial		Anthropic													Borneman et al 2016	Borneman et al. 2016			X	H
AWRI2913		Hap_3	Hap_1	Saccharomyces cerevisiae									Wine	Commercial		Anthropic													Borneman et al 2016	Borneman et al. 2016			X	H
AWRI2914		Hap_7	Hap_12	Saccharomyces cerevisiae									Wine	Commercial		Anthropic													Borneman et al 2016	Borneman et al. 2016			X	H
AWRI292		Hap_3	Hap_18	Saccharomyces cerevisiae									Vin7	Commercial		Anthropic													Borneman et al 2016	Borneman et al. 2016			X	H
AWRI2921		Hap_3	Hap_18	Saccharomyces cerevisiae									Wine	Commercial		Anthropic													Borneman et al 2016	Borneman et al. 2016			X	H
AWRI2927		Hap_3	Hap_1	Saccharomyces cerevisiae									Wine	Commercial		Anthropic													Borneman et al 2016	Borneman et al. 2016			X	H
AWRI2928		Hap_3	Hap_3	Saccharomyces cerevisiae									Wine	Commercial		Anthropic													Borneman et al 2016	Borneman et al. 2016			X	H
AWRI2931		Hap_11	Hap_3	Saccharomyces cerevisiae									Wine	Commercial		Anthropic													Borneman et al 2016	Borneman et al. 2016			X	H
AWRI2933		Hap_7	Hap_12	Saccharomyces cerevisiae									Wine	Commercial		Anthropic													Borneman et al 2016	Borneman et al. 2016			X	H
AWRI722		Hap_3	Hap_18	Saccharomyces cerevisiae									Vin7	Commercial		Anthropic													Borneman et al 2016	Borneman et al. 2016			X	H
AWRI723		Hap_3	Hap_18	Saccharomyces cerevisiae									Vin7	Commercial		Anthropic													Borneman et al 2016	Borneman et al. 2016			X	H
AWRI724		Hap_11	Hap_1	Saccharomyces cerevisiae									Wine	Commercial		Anthropic													Borneman et al 2016	Borneman et al. 2016			X	H
AWRI735		Hap_22	Hap_3	Saccharomyces cerevisiae									Other	Commercial		Anthropic													Borneman et al 2016	Borneman et al. 2016			X	H
AWRI739		Hap_1	Hap_13	Saccharomyces cerevisiae									Other	Commercial		Anthropic													Borneman et al 2016	Borneman et al. 2016			X	H
AWRI740		Hap_3	Hap_18	Saccharomyces cerevisiae									Vin7	Commercial		Anthropic													Borneman et al 2016	Borneman et al. 2016			X	H
AWRI763		Hap_3	Hap_18	Saccharomyces cerevisiae									Vin7	Commercial		Anthropic													Borneman et al 2016	Borneman et al. 2016			X	H
AWRI766		Hap_3	Hap_3	Saccharomyces cerevisiae									Wine	Commercial		Anthropic													Borneman et al 2016	Borneman et al. 2016			X	H
AWRI778		Hap_3	Hap_16	Saccharomyces cerevisiae									Vin7	Commercial		Anthropic													Borneman et al 2016	Borneman et al. 2016			X	H
AWRI792		Hap_3	Hap_3	Saccharomyces cerevisiae									Wine	Commercial		Anthropic													Borneman et al 2016	Borneman et al. 2016			X	H
AWRI793		Hap_3	Hap_3	Saccharomyces cerevisiae									Wine	Commercial		Anthropic													Borneman et al 2016	Borneman et al. 2016			X	H
AWRI81		Hap_3	Hap_9	Saccharomyces cerevisiae									Vin7	Commercial		Anthropic													Borneman et al 2016	Borneman et al. 2016			X	H
AWRI814		Hap_3	Hap_18	Saccharomyces cerevisiae									Wine	Commercial		Anthropic													Borneman et al 2016	Borneman et al. 2016			X	H
AWRI833		Hap_3	Hap_1	Saccharomyces cerevisiae									Wine	Commercial		Anthropic													Borneman et al 2016	Borneman et al. 2016			X	H
AWRI834		Hap_3	Hap_18	Saccharomyces cerevisiae									Wine	Commercial		Anthropic													Borneman et al 2016	Borneman et al. 2016			X	H
AWRI838		Hap_7	Hap_9	Saccharomyces cerevisiae									PdM	Commercial		Anthropic													Borneman et al 2016	Borneman et al. 2016			X	H
AWRI858		Hap_3	Hap_3	Saccharomyces cerevisiae									Wine	Commercial		Anthropic													Borneman et al 2016	Borneman et al. 2016			X	H
AWRI896		Hap_3	Hap_3	Saccharomyces cerevisiae									Wine	Commercial		Anthropic													Borneman et al 2016	Borneman et al. 2016			X	H
AWRI931		Hap_2	Hap_13	Saccharomyces cerevisiae									Other	Commercial		Anthropic													Borneman et al 2016	Borneman et al. 2016			X	H
AWRI932		Hap_3	Hap_1	Saccharomyces cerevisiae									Wine	Commercial		Anthropic													Borneman et al 2016	Borneman et al. 2016			X	H
AWRI934		Hap_3	Hap_3	Saccharomyces cerevisiae									Other	Commercial		Anthropic													Borneman et al 2016	Borneman et al. 2016			X	H
AWRI937		Hap_3	Hap_10	Saccharomyces cerevisiae									Wine	Commercial		Anthropic													Borneman et al 2016	Borneman et al. 2016			X	H
AWRI939		Hap_14	Hap_4	Saccharomyces cerevisiae									Other	Commercial		Anthropic													Borneman et al 2016	Borneman et al. 2016			X	H
AWRI947		Hap_3	Hap_18	Saccharomyces cerevisiae									Wine	Commercial		Anthropic													Borneman et al 2016	Borneman et al. 2016			X	H
AWRI971		Hap_3	Hap_3	Saccharomyces cerevisiae									Wine	Commercial		Anthropic													Borneman et al 2016	Borneman et al. 2016			X	H
B30-2		Hap_26	NA	Saccharomyces eubayanus								Patagonia B		Nothofagus pumilio	Bark	Wild	Motoco, El Bolsón	Nahuel Huapi	Río Negro	Argentina	South America	Neotropic	-41.9761	-71.7265	1020	2013-01-24			Eizaguirre et al 2018		Eizaguirre et al 2018	X	X	H+S	X
B30-4		Hap_27	NA	Saccharomyces eubayanus								Patagonia B		Nothofagus pumilio	Bark	Wild	Motoco, El Bolsón	Nahuel Huapi	Río Negro	Argentina	South America	Neotropic	-41.9736	-71.722	1020	2013-01-24			Eizaguirre et al 2018		Eizaguirre et al 2018	X	X	H+S	X
B32-3		Hap_28	NA	Saccharomyces eubayanus								Patagonia B		Nothofagus pumilio	Bark	Wild	West Coast	Área Lago La Plata	Chubut	Argentina	South America	Neotropic	-44.8194	-71.9998	979	2013-02-22			Eizaguirre et al 2018		Eizaguirre et al 2018	X	X	H+S	X
B32-4		Hap_27	NA	Saccharomyces eubayanus								Patagonia B		Nothofagus pumilio	Bark	Wild	West Coast	Área Lago La Plata	Chubut	Argentina	South America	Neotropic	-44.8194	-71.9998	979	2013-02-22			Eizaguirre et al 2018		Eizaguirre et al 2018	X	X	H+S	X
B32-5		Hap_28	NA	Saccharomyces eubayanus								Patagonia B		Nothofagus pumilio	Bark	Wild	West Coast	Área Lago La Plata	Chubut	Argentina	South America	Neotropic	-44.8167	-71.9998	979	2013-02-22			Eizaguirre et al 2018		Eizaguirre et al 2018	X	X	H+S	X
B35-1		Hap_29	NA	Saccharomyces eubayanus								Patagonia A		Nothofagus pumilio	Bark	Wild	Ñirihuau	Nahuel Huapi	Río Negro	Argentina	South America	Neotropic	-41.2553	-71.2183	1150	2013-04-18			Eizaguirre et al 2018		Eizaguirre et al 2018	X	X	H+S	X
B35-2		Hap_30	NA	Saccharomyces eubayanus								Patagonia A		Nothofagus antarctica	Bark	Wild	Ñirihuau	Nahuel Huapi	Río Negro	Argentina	South America	Neotropic	-41.2553	-71.2183	1150	2013-04-18			Eizaguirre et al 2018		Eizaguirre et al 2018	X	X	H+S	X
B35-3		Hap_29	NA	Saccharomyces eubayanus								Patagonia A		Nothofagus antarctica	Bark	Wild	Ñirihuau	Nahuel Huapi	Río Negro	Argentina	South America	Neotropic	-41.2553	-71.2183	1150	2013-04-18			Eizaguirre et al 2018		Eizaguirre et al 2018	X	X	H+S	X
B35-4b		Hap_29	NA	Saccharomyces eubayanus								Patagonia A		Nothofagus antarctica	Bark	Wild	Ñirihuau	Nahuel Huapi	Río Negro	Argentina	South America	Neotropic	-41.2553	-71.2183	1150	2013-04-18			Eizaguirre et al 2018		Eizaguirre et al 2018	X	X	H+S	X
B36-3		Hap_29	NA	Saccharomyces eubayanus								Patagonia A		Nothofagus antarctica	Bark	Wild	Arroyo del medio	Nahuel Huapi	Río Negro	Argentina	South America	Neotropic	-41.2108	-71.2131	973	2013-04-18			Eizaguirre et al 2018		Eizaguirre et al 2018	X	X	H+S	X
B36-4b		Hap_27	NA	Saccharomyces eubayanus								Patagonia A		Nothofagus antarctica	Bark	Wild	Arroyo del medio	Nahuel Huapi	Río Negro	Argentina	South America	Neotropic	-41.2108	-71.2131	973	2013-04-18			Eizaguirre et al 2018		Eizaguirre et al 2018	X	X	H+S	X
B36-5		Hap_29	NA	Saccharomyces eubayanus								Patagonia A		Nothofagus antarctica	Bark	Wild	Arroyo del medio	Nahuel Huapi	Río Negro	Argentina	South America	Neotropic	-41.2108	-71.2131	973	2013-04-18			Eizaguirre et al 2018		Eizaguirre et al 2018	X	X	H+S	X
BAY1		Hap_1	NA	Saccharomyces cerevisiae											Cider	Anthropic		Clonmel	Tipperary	Ireland	Europe	Paleartic	52.355	-7.70389					Arias 2008		Peris et al 2017		X	H
BE080		Hap_33	Hap_13	Saccharomyces cerevisiae								Beer2			Beer	Anthropic				Belgium	Europe	Paleartic	50.5039	4.46994					Gallone et al 2016	Gallone et al. 2016			X	H			X						X
BI002		Hap_2	Hap_20	Saccharomyces cerevisiae								Admixture			Bioethanol	Anthropic				Brazil	South America	Neotropic	-14.235	-51.9253					Gallone et al 2016	Gallone et al. 2016			X	H
BJ13		Hap_2	Hap_20	Saccharomyces cerevisiae								CHN VIII			Rotten wood	Wild	Wuling Mountain		Guizhou	China	Asia	Indo-Malay	27.9198	108.697					Wang et al 2012			X	X		X							X
BJ14		Hap_32	Hap_11	Saccharomyces cerevisiae								CHN IV			Forest soil	Wild	Wuling Mountain		Guizhou	China	Asia	Indo-Malay	27.9198	108.697					Wang et al 2012			X	X		X							X
BJ2		Hap_20	Hap_4	Saccharomyces cerevisiae								CHN VIII			Apple	Wild		Shunyi	Beijing	China	Asia	Paleartic	40.1325	116.657					Wang et al 2012			X	X		X							X
BJ20		Hap_13	Hap_13	Saccharomyces cerevisiae								CHN IV		Quercus wutaishanica	Bark	Wild	Dongling Mountain		Hebei	China	Asia	Paleartic	40.0407	115.462					Wang et al 2012/Peter et al 2018	Peter et al. 2018		X	X	H+S	X	X	X					X	X	X	X	X	X	X	X
BJ28		Hap_7	Hap_13	Saccharomyces cerevisiae								CHN VIII		Castanea sp.	Bark	Wild	Wuling Mountain		Guizhou	China	Asia	Indo-Malay	27.9198	108.697					Wang et al 2012			X	X	H+S	X							X
BJ4		Hap_13	Hap_4	Saccharomyces cerevisiae								CHN VI		Butterfly	Intestine	Wild		Haidian	Beijing	China	Asia	Paleartic	39.9596	116.296					Wang et al 2012			X	X	H+S	X							X
BJ5		Hap_2	NA	Saccharomyces cerevisiae								CHN VIII			Apple	Wild	Wuling Mountain		Guizhou	China	Asia	Indo-Malay	27.9198	108.697					Wang et al 2012			X	X		X
BJ6		Hap_32	Hap_4	Saccharomyces cerevisiae								CHN IV		Persimmon	Fruit	Wild		Changping	Beijing	China	Asia	Paleartic	40.2169	116.226					Wang et al 2012			X	X	H+S	X							X
BMFM11L.1		Hap_19	NA	Saccharomyces eubayanus								Patagonia B	Holarctic		Rotten wood	Wild		Banma	Quinghai	China	Asia	Paleartic	32.9327	100.737	3516				Bing et al 2014	Bing et al. 2014		X	X		X
BMFM13L.1		Hap_19	Hap_21	Saccharomyces eubayanus								Patagonia B	Holarctic		Rotten wood	Wild		Banma	Quinghai	China	Asia	Paleartic	32.9327	100.737	3516				Bing et al 2014	Bing et al. 2014		X	X		X							X
BMFM2.6		Hap_25	Hap_15	Saccharomyces uvarum								HOL-FE		Quercus sp.	Rotten wood	Wild		Bomi	Tibet	China	Asia	Paleartic	30.0174	95.471	3190		Qi-Ming		Bing et al 2014			X	X	H+S	X							X
BMFM3.10		NA	Hap_21	Saccharomyces eubayanus							HOL									Unknown	Unknown	Unknown							Unknown			X
BMFM6L.1		Hap_19	Hap_21	Saccharomyces eubayanus								Patagonia B	Holarctic		Rotten wood	Wild		Banma	Quinghai	China	Asia	Paleartic	32.9327	100.737	3516				Bing et al 2014	Bing et al. 2014		X	X		X							X
BMSP3.10		Hap_19	NA	Saccharomyces eubayanus								Patagonia B	Holarctic	Salix hypoleuca	Bark	Wild		Banma	Quinghai	China	Asia	Paleartic	32.9327	100.737	3516				Bing et al 2014	Bing et al. 2014		X	X	H+S	X
C10		Hap_3	NA	Saccharomyces cerevisiae											Cider	Anthropic		Clonmel	Tipperary	Ireland	Europe	Paleartic	52.355	-7.70389					Arias 2008		Peris et al 2017		X	H
CB2-5		Hap_35	NA	Saccharomyces uvarum										Nothofagus dombeyi	Bark	Wild		Lircay		Chile	South America	Neotropic	-35.6102	-71.0425	1437	2013-03-20			Eizaguirre et al 2018		Eizaguirre et al 2018		X	H+S	X
CB4-4		Hap_35	NA	Saccharomyces uvarum										Nothofagus dombeyi	Bark	Wild		Piedras tasas, Lircay		Chile	South America	Neotropic	-35.6102	-71.0692	1381	2013-03-20			Eizaguirre et al 2018		Eizaguirre et al 2018		X	H+S	X
CB5-2		Hap_27	NA	Saccharomyces eubayanus								Patagonia B		Nothofagus pumilio	Bark	Wild		Nahuelbuta	Nahuelbuta	Chile	South America	Neotropic	-37.8253	-73.0344	1284	2013-03-21			Eizaguirre et al 2018		Eizaguirre et al 2018	X	X	H+S	X
CB7-3		Hap_30	NA	Saccharomyces eubayanus								Patagonia B		Nothofagus antarctica	Bark	Wild		Nahuelbuta	Nahuelbuta	Chile	South America	Neotropic	-37.8192	-73.0298	1365	2013-03-21			Eizaguirre et al 2018		Eizaguirre et al 2018	X	X	H+S	X
CB8-3		Hap_27	NA	Saccharomyces eubayanus								Patagonia B		Nothofagus antarctica	Bark	Wild		Nahuelbuta	Nahuelbuta	Chile	South America	Neotropic	-37.8164	-73.0233	1359	2013-03-21			Eizaguirre et al 2018		Eizaguirre et al 2018	X	X	H+S	X
CB9-4		Hap_30	NA	Saccharomyces eubayanus								Patagonia B		Nothofagus glauca	Bark	Wild		Nahuelbuta	Nahuelbuta	Chile	South America	Neotropic	-37.8167	-73.0094	1321	2013-03-21			Eizaguirre et al 2018		Eizaguirre et al 2018	X	X	H+S	X
CBS1171T	PYCC 4455	Hap_32	NA	Saccharomyces cerevisiae	CECT1942	CECT1897T	NRRLY12632								Beer	Anthropic		Rotterdam	South Holland	Netherlands	Europe	Paleartic	51.9278	4.48862					Arias 2008		Peris et al 2017		X	H
CBS1175		Hap_8	NA	Saccharomyces cerevisiae											Wine	Anthropic	Montibeux		Vaud	Switzerland	Europe	Paleartic	46.4311	6.91294					Arias 2008		Peris et al 2017		X	H
CBS1198		Hap_32	NA	Saccharomyces cerevisiae											sake	Anthropic				Japan	Asia	Paleartic	36.5748	139.239					Arias 2008		Peris et al 2017		X	H
CBS1199		Hap_32	NA	Saccharomyces cerevisiae											sake	Anthropic				Japan	Asia	Paleartic	36.5748	139.239					Arias 2008		Peris et al 2017		X	H
CBS1201		Hap_14	NA	Saccharomyces cerevisiae											Brandy	Anthropic				Japan	Asia	Paleartic	36.5748	139.239					Arias 2008		Peris et al 2017		X	H
CBS1399		Hap_8	NA	Saccharomyces cerevisiae											Wine	Anthropic			Valais	Switzerland	Europe	Paleartic	46.2303	7.66058					Arias 2008		Peris et al 2017		X	H
CBS1460	PYCC 8196	Hap_8	NA	Saccharomyces cerevisiae											Fermented Fruit	Anthropic				Indonesia	Oceania	Australasia	-4.79934	114.563					Arias 2008		Peris et al 2017		X	H
CBS1503	PYCC 4581	Hap_19	NA	S. cerevisiae x S. eubayanus	CECT1970	FM471	NRRLY-12693	DBVPG6261	yHCT81			Tibet-Lager	Saaz	Carlsberg brewery, bottom fermenting	Beer	Anthropic				Denmark	Europe	Paleartic	55.6702	10.3333			Cletus Kurtzman		Okuno et al 2016/van den Broek et al 2015		Peris et al 2017		X	H
CBS1513	PYCC 4457	Hap_19	NA	S. cerevisiae x S. eubayanus	CECT11037T	DBVPG6033	yHCT82						Saaz	type strain (Hansen, 1883) Carlsberg brewery. Bottom fermenting	Beer	Anthropic				Denmark	Europe	Paleartic	55.6702	10.3333			Diego Libkind		Okuno et al 2016/van den Broek et al 2015		Peris et al 2017		X	H
CBS1538	PYCC 4601	Hap_19	NA	S. cerevisiae x S. eubayanus	CECT1940T	yHCT83	DBVPG626	NRRLY-1551	NRRLY-2717				Saaz	Beer (lager)	Beer	Anthropic				Denmark	Europe	Paleartic	55.6702	10.3333			Diego Libkind		Okuno et al 2016		Peris et al 2017		X	H
CBS1546		Hap_19	NA	S. eubayanus x S. uvarum											Beer	Anthropic		Rotterdam	South Holland	Netherlands	Europe	Paleartic	51.9278	4.48862					Libkind et al 2011		Peris et al 2017		X	H
CBS1591		Hap_7	NA	Saccharomyces cerevisiae											Fermented cacao	Anthropic			Java	Indonesia	Oceania	Australasia	-7.2955	110.688					Arias 2008		Peris et al 2017		X	H
CBS2087		Hap_8	NA	Saccharomyces cerevisiae										Lychee flower		Wild				China	Asia	Paleartic	35.0001	105					Arias 2008		Peris et al 2017		X	H+S	X
CBS2421	PYCC 2503	Hap_3	Hap_3	Saccharomyces cerevisiae								French dairy			Kefyr grains	Anthropic				Japan	Asia	Paleartic	36.5748	139.239					Arias 2008/Peter et al 2018	Peter et al. 2018	Peris et al 2017		X	H		X	X						X	X	X	X	X	X	X
CBS2834	PYCC 6890	Hap_34	NA	S. cerevisiae x S. kudriavzevii x S. uvarum								Natural Hybrid			Wine	Anthropic			Wädenswill	Switzerland	Europe	Paleartic	47.2279	8.6702					Gonzalez et al 2006, Peris et al 2012a,c,2017a, Almeida et al 2014	Almeida et al. 2014	Peris et al 2017		X	H
CBS2897		Hap_5	NA	Saccharomyces cerevisiae											Wine	Anthropic			Lausanne	Switzerland	Europe	Paleartic	46.5218	6.6327					Arias 2008		Peris et al 2017		X	H
CBS2898		Hap_25	NA	Saccharomyces uvarum											Wine	Anthropic			Herrliberg	Switzerland	Europe	Paleartic	47.288	8.63128					Pérez-Través et al 2014		Peris et al 2017		X	H
CBS2946		Hap_25	NA	Saccharomyces uvarum																Unknown	Unknown	Unknown							Pérez-Través et al 2014		Peris et al 2017		X
CBS2986		Hap_25	NA	Saccharomyces uvarum											Wine	Anthropic	Salenegg			Switzerland	Europe	Paleartic	47.0107	9.52896					Pérez-Través et al 2014		Peris et al 2017		X	H
CBS2992		Hap_32	NA	Saccharomyces cerevisiae											Wine	Anthropic				Pakistan	Asia	Paleartic	30.3308	71.2475					Arias 2008		Peris et al 2017		X	H
CBS3008		Hap_19	NA	S. eubayanus x S. uvarum	yHQL572										Must of soft Fruit	Anthropic				Netherlands	Europe	Paleartic	-51.4911	-9.34806					Libkind et al 2011		Peris et al 2017		X	H
CBS378	PYCC 4568	Hap_25	Hap_23	S. eubayanus x S. uvarum																Unknown	Unknown	Unknown							Libkind et al 2011		Peris et al 2017		X
CBS380	PYCC 4456	Hap_25	Hap_15	S. eubayanus x S. uvarum	CECT11035	FM473	FM1201								Beer	Anthropic				Unknown	Unknown	Unknown					Cletus Kurtzman		Okuno et al 2016		Peris et al 2017		X	H
CBS395	PYCC 7508	Hap_25	Hap_15	Saccharomyces uvarum	FM1205	CECT1969(T)						HOL-EU		Ribes rubrum (Red currant)	Must	Wild				Netherlands	Europe	Paleartic	52.238	5.53461					Almeida et al. 2014		Peris et al 2017	X	X	H+S	X							X	X		X	X		X	X
CBS406	PYCC 4576	Hap_37	NA	Saccharomyces paradoxus							America A		West Eurasia (A)	Quercus exudate		Wild				Unknown	Unknown	Unknown							Arias 2008		Peris et al 2017	X	X	H+S	X
CBS423	PYCC 2607	Hap_11	NA	Saccharomyces cerevisiae											Wine	Anthropic			Riddes	Switzerland	Europe	Paleartic	46.1719	7.22277					Arias 2008		Peris et al 2017		X	H
CBS424	PYCC 4568	Hap_19	NA	S. cerevisiae x S. eubayanus	FM1203										pear juice	Anthropic	Meggen			Switzerland	Europe	Paleartic	47.0471	8.3734			Jose Sampaio		Libkind et al 2011		Peris et al 2017		X	H
CBS425	PYCC 4569	Hap_19	NA	S. eubayanus x S. uvarum	FM1202										apple juice	Anthropic	Tägerwilen			Switzerland	Europe	Paleartic	47.6564	9.13106			Jose Sampaio		Libkind et al 2011		Peris et al 2017		X	H
CBS431		Hap_25	NA	Saccharomyces uvarum								HOL-EU			pear juice	Anthropic				Switzerland	Europe	Paleartic	46.7986	8.23197					Pérez-Través et al 2014		Peris et al 2017		X	H
CBS4332	PYCC 3542	Hap_38	Hap_24	Nakaseomyces castellii														Unknown	Unknown	Unknown	NA	NA							NCBI				X										X	X	X	X	X	X	X
CBS435	PYCC 8194	Hap_39	Hap_13	Saccharomyces cerevisiae								Sake-Philippines			sake	Anthropic				Japan	Asia	Paleartic	36.5748	139.239					Arias 2008/Gonçalves et al 2016	Gonçalves et al. 2016	Peris et al 2017		X	H
CBS436	PYCC 8195	Hap_5	Hap_25	Saccharomyces cerevisiae								Sake-Philippines			sake	Anthropic				Japan	Asia	Paleartic	36.5748	139.239					Arias 2008/Peter et al 2018	Peter et al. 2018	Peris et al 2017		X	H		X	X						X	X	X	X	X	X	X
CBS4454		Hap_4	Hap_13	Saccharomyces cerevisiae								African beer		African beer	Beer	Anthropic				South Africa	Africa	Afrotropic	-28.8166	24.9916					Arias 2008/Peter et al 2018	Peter et al. 2018	Peris et al 2017		X	H		X	X						X	X	X	X	X	X	X
CBS4455		Hap_4	NA	Saccharomyces cerevisiae											Beer	Anthropic				South Africa	Africa	Afrotropic	-28.8166	24.9916					Arias 2008		Peris et al 2017		X	H
CBS5313		Hap_5	Hap_26	Saccharomyces paradoxus								America B			Pulque	Anthropic			Zacatecas	Mexico	Central America	Neartic	23	-103		1938-01-01		M. Ruiz Oronoz	Arias 2008		Peris et al 2017		X	H
CBS6412		Hap_13	NA	Saccharomyces cerevisiae											Sake	Anthropic				Japan	Asia	Paleartic	36.5748	139.239					Arias 2008		Peris et al 2017		X	H
CBS6414		Hap_13	NA	Saccharomyces cerevisiae											Sake	Anthropic				Japan	Asia	Paleartic	36.5748	139.239					Arias 2008		Peris et al 2017		X	H
CBS7764		Hap_1	NA	Saccharomyces cerevisiae										rainbow trout	intestine	Wild				Sweden	Europe	Paleartic	59.675	14.5209					Arias 2008		Peris et al 2017		X	H+S	X
CBS7903		Hap_4	NA	Saccharomyces cerevisiae											Wine	Anthropic				Nigeria	Africa	Afrotropic	9.60004	7.99997					Arias 2008		Peris et al 2017		X	H
CBS7993	PYCC 5299	Hap_13	NA	Saccharomyces cerevisiae											water river	Wild		Tijuca Forest	Rio de Janeiro	Brazil	South America	Neotropic	-22.9461	-43.2862					Arias 2008		Peris et al 2017		X		X
CBS8291		Hap_1	NA	Saccharomyces cerevisiae											Marine water	Wild				Sweden	Europe	Paleartic	59.675	14.5209					Arias 2008		Peris et al 2017		X		X
CBS8292		Hap_1	NA	Saccharomyces cerevisiae											Marine water	Wild				Sweden	Europe	Paleartic	59.675	14.5209					Arias 2008		Peris et al 2017		X		X
CBS8855		Hap_13	NA	Saccharomyces cerevisiae											Beer	Anthropic				Ghana	Africa	Afrotropic	8.03003	-1.08003					Arias 2008		Peris et al 2017		X	H
CBS8857		Hap_5	NA	Saccharomyces cerevisiae											Beer	Anthropic				Burkina Faso	Africa	Afrotropic	12.0753	-1.68803					Arias 2008		Peris et al 2017		X	H
CBS8858		Hap_13	NA	Saccharomyces cerevisiae											Beer from Sorgo	Anthropic				Burkina Faso	Africa	Afrotropic	12.0753	-1.68803					Arias 2008		Peris et al 2017		X	H
CCI		Hap_3	NA	Saccharomyces cerevisiae																Unknown	Unknown	Unknown							Arias 2008		Peris et al 2017		X
CDSP2L.7		Hap_19	Hap_21	Saccharomyces eubayanus								Patagonia B	Holarctic	Rosa sp.	Bark	Wild		Qamdo	Tibet	China	Asia	Paleartic	31.141	97.172	3512				Bing et al 2014	Bing et al. 2014		X	X	H+S	X							X
CDSP4.1		Hap_19	Hap_21	Saccharomyces eubayanus								Patagonia B	Holarctic	Rosa sp.	Bark	Wild		Qamdo	Tibet	China	Asia	Paleartic	31.141	97.172	3512				Bing et al 2014	Bing et al. 2014		X	X	H+S	X							X
CECT10095		Hap_7	NA	Saccharomyces cerevisiae	CBS 5835										Wine	Anthropic				Spain	Europe	Paleartic	40.4168	-3.70386					Arias 2008		Peris et al 2017		X	H
CECT10120		Hap_3	NA	Saccharomyces cerevisiae										Arbutus unedo fruit		Wild				Spain	Europe	Paleartic	40.4168	-3.70386					Arias 2008		Peris et al 2017		X	H+S	X
CECT10131		Hap_1	Hap_13	Saccharomyces cerevisiae								Admixture		Centaurea alba		Wild				Spain	Europe	Paleartic	40.4168	-3.70386					Arias 2008/Peter et al 2018	Peter et al. 2018	Peris et al 2017	X	X	H+S	X	X	X					X	X	X	X	X	X	X	X
CECT10175		Hap_37	NA	Saccharomyces paradoxus	NCYC544.1							EU	West Eurasia (A)	Noctua pronuba		Wild				Spain	Europe	Paleartic	40.4168	-3.70386					Arias 2008		Peris et al 2017	X	X	H+S	X
CECT10233		Hap_11	NA	Saccharomyces cerevisiae	CBS 2247										Must	Anthropic			Cape Province	South Africa	Africa	Afrotropic	-33.9084	18.8916					Arias 2008		Peris et al 2017		X	H
CECT10308		Hap_37	Hap_6	Saccharomyces paradoxus	NCYC1394							EU	West Eurasia (A)	Quercus lusitanicus		Wild				Spain	Europe	Paleartic	40.4168	-3.70386					Arias 2008		Peris et al 2017	X	X	H+S	X							X
CECT10338		Hap_11	NA	Saccharomyces cerevisiae	MCYC1668										Wine	Anthropic				Spain	Europe	Paleartic	40.4168	-3.70386					Arias 2008		Peris et al 2017		X	H
CECT10392		Hap_3	NA	Saccharomyces cerevisiae	CBS3081										olive juice	Anthropic				Spain	Europe	Paleartic	40.4168	-3.70386					Arias 2008		Peris et al 2017		X	H
CECT10431		Hap_11	NA	Saccharomyces cerevisiae	MCYC2025										Wine	Anthropic				Spain	Europe	Paleartic	40.4168	-3.70386					Arias 2008		Peris et al 2017		X	H
CECT10513		Hap_25	NA	Saccharomyces bayanus	NCYC 2383										Alpechin	Anthropic				Spain	Europe	Paleartic	40.4168	-3.70386					Unknown		Peris et al 2017		X	H
CECT10551		Hap_11	NA	Saccharomyces cerevisiae	MCYC2582										Wine	Anthropic				Spain	Europe	Paleartic	40.4168	-3.70386					Arias 2008		Peris et al 2017		X	H
CECT10557		Hap_3	NA	Saccharomyces cerevisiae	CBS 5112										Must	Anthropic				Spain	Europe	Paleartic	40.4168	-3.70386					Arias 2008		Peris et al 2017		X	H
CECT10618		Hap_25	NA	Saccharomyces uvarum											Alpechin	Anthropic				Spain	Europe	Paleartic	40.4168	-3.70386					Pérez-Través et al 2014		Peris et al 2017		X	H
CECT10691	PYCC 2542	Hap_21	NA	Saccharomyces cerevisiae	CBS 400										Wine	Anthropic				Ivory Coast	Africa	Afrotropic	7.98974	-5.56795					Arias 2008		Peris et al 2017		X	H
CECT10692	PYCC 2917	Hap_3	NA	Saccharomyces cerevisiae	CBS429										grapes	Wild				France	Europe	Paleartic	46.6034	1.88833					Arias 2008		Peris et al 2017		X		X
CECT10711		Hap_14	NA	Saccharomyces cerevisiae											Sake	Anthropic				Japan	Asia	Paleartic	36.5748	139.239					Arias 2008		Peris et al 2017		X	H
CECT10714		Hap_25	NA	Saccharomyces uvarum																Spain	Europe	Paleartic	40.4168	-3.70386					Pérez-Través et al 2014		Peris et al 2017		X
CECT11000		Hap_19	NA	S. cerevisiae x S. eubayanus	NCYC 2340										Beer (lager)	Anthropic				Unknown	Unknown	Unknown							Pérez-Través et al 2014		Peris et al 2017		X	H
CECT11002		Hap_40	Hap_27	S. cerevisiae x S. kudriavzevii								Natural Hybrid		Chimay Trappist	Beer	Anthropic			Louvaine-la-Neuve	Belgium	Europe	Paleartic	50.6407	4.66696					Peris et al 2012a,b,c,2017a		Peris et al 2017		X	H
CECT11003		Hap_34	NA	S. cerevisiae x S. kudriavzevii								Natural Hybrid		Orval Trappist	Beer	Anthropic			Louvaine-la-Neuve	Belgium	Europe	Paleartic	50.6407	4.66696					Peris et al 2012a,b,c,2017a		Peris et al 2017		X	H
CECT11004		Hap_34	NA	S. cerevisiae x S. kudriavzevii								Natural Hybrid		Westmalle Trappist	Beer	Anthropic			Louvaine-la-Neuve	Belgium	Europe	Paleartic	50.6407	4.66696					Peris et al 2012a,b,c,2017a		Peris et al 2017		X	H
CECT11011		Hap_40	Hap_28	S. cerevisiae x S. kudriavzevii								Natural Hybrid		Brewery	Beer	Anthropic				New Zealand	Oceania	Australasia	-41.5001	172.834					Peris et al 2012a,b,c,2017a		Peris et al 2017		X	H
CECT11032		Hap_8	NA	Saccharomyces cerevisiae											Must	Anthropic		Castellina		Italy	Europe	Paleartic	44.2077	11.4209					Arias 2008		Peris et al 2017		X	H
CECT11036		Hap_25	NA	S. eubayanus x S. uvarum	CBS381	yHQL566	NRRLY-1566							spoiled Beer	Beer	Anthropic				Netherlands	Europe	Paleartic	48.8565	2.35213			Kreger-van Rij		Pérez-Través et al 2014		Peris et al 2017		X	H
CECT11135		Hap_25	NA	S. eubayanus x S. uvarum	CBS375	yHQL559								Distillery		Anthropic	Seagram	Louisville	Kentucky	USA	North America	Neartic	-51.4911	-9.34806					Pérez-Través et al 2014		Peris et al 2017		X	H
CECT11143	PYCC 4578	Hap_37	NA	Saccharomyces paradoxus	CBS5829							EU	West Eurasia (A)		moor soil	Wild				Denmark	Europe	Paleartic	55.6702	10.3333					Arias 2008		Peris et al 2017	X	X		X
CECT11144		Hap_37	NA	Saccharomyces paradoxus	CBS7400							EU	West Eurasia (A)		spoiled mayonaise	Anthropic				Unknown	Unknown	Unknown							Arias 2008		Peris et al 2017		X	H
CECT11152		Hap_41	Hap_29	Saccharomyces paradoxus	IFO1804							Far East Eurasia			tree exudate	Wild				Russia	Europe	Paleartic	64.6863	97.7453					Bergström et al 2014	Bergström et al. 2014	Peris et al 2017	X	X		X							X
CECT11157		Hap_37	NA	Saccharomyces paradoxus	CBS2908							EU	West Eurasia (A)		soil	Wild				South Africa	Africa	Afrotropic	-28.8166	24.9916					Arias 2008		Peris et al 2017	X	X		X
CECT11158	PYCC 4577	Hap_5	NA	Saccharomyces paradoxus	CBS2980							America C		Drosophila sp.		Wild	California		California	USA	North America	Neartic	36.7015	-118.756					Arias 2008		Peris et al 2017	X	X	H+S	X
CECT11186		Hap_25	NA	S. eubayanus x S. uvarum	NCYC 115															Unknown	Unknown	Unknown							Pérez-Través et al 2014		Peris et al 2017		X
CECT11422		Hap_41	Hap_31	Saccharomyces paradoxus	CBS8436							Far East Eurasia		Quercus mongolica	Exudate	Wild	Botanic Garden		Vladivostok	Russia	Europe	Paleartic	64.6863	97.7453					Arias 2008		Peris et al 2017	X	X	H+S	X							X
CECT11424		Hap_42	Hap_32	Saccharomyces paradoxus	CBS8439	N-45	yHDPN427					Far East Eurasia		Quercus mongolica	Exudate	Wild			Ternei	Russia	Europe	Paleartic	45.0504	136.614			Ed Louis	Naumov G	Liti et al 2009	Liti et al. 2009	Peris et al 2017	X	X	H+S	X							X
CECT11425		Hap_41	NA	Saccharomyces paradoxus	CBS8441						Far East			Quercus mongolica	Exudate	Wild				Russia	Europe	Paleartic	64.6863	97.7453					Arias 2008		Peris et al 2017	X	X	H+S	X
CECT11426		Hap_41	NA	Saccharomyces paradoxus	CBS8442							Far East Eurasia		Quercus mongolica	Exudate	Wild			Khazansky District	Russia	Europe	Paleartic	55.61	69.2619					Arias 2008		Peris et al 2017	X	X	H+S	X
CECT11757		Hap_3	Hap_9	Saccharomyces cerevisiae											Wine	Anthropic		Jerez de la Frontera	Cádiz	Spain	Europe	Paleartic	36.683	-6.12586					Arias 2008		Peris et al 2017		X	H
CECT11761		Hap_3	NA	Saccharomyces cerevisiae											Jerez Wine	Anthropic		Jerez de la Frontera	Cádiz	Spain	Europe	Paleartic	36.683	-6.12586					Arias 2008		Peris et al 2017		X	H
CECT11827	PYCC 4075	Hap_3	NA	Saccharomyces cerevisiae	PYCC 4075										dry yeast	Anthropic				Switzerland	Europe	Paleartic	46.7986	8.23197					Arias 2008		Peris et al 2017		X	H
CECT11828		Hap_21	NA	Saccharomyces cerevisiae	NRRLY-12633										Wine	Anthropic				Ivory Coast	Africa	Afrotropic	7.98974	-5.56795					Arias 2008		Peris et al 2017		X	H
CECT11833	PYCC 2607	Hap_11	NA	Saccharomyces cerevisiae	CBS423										Wine	Anthropic	Riddes			Switzerland	Europe	Paleartic	46.1719	7.22277					Arias 2008		Peris et al 2017		X	H
CECT11834		Hap_11	NA	Saccharomyces cerevisiae	CBS 4070										Wine	Anthropic				Spain	Europe	Paleartic	40.4168	-3.70386					Arias 2008		Peris et al 2017		X	H
CECT11837	PYCC 8198	Hap_21	NA	Saccharomyces cerevisiae	CBS 405										Wine	Anthropic				West Africa	Africa	Afrotropic	14.7611	-2.51441					Arias 2008		Peris et al 2017		X	H
CECT11838		Hap_2	NA	Saccharomyces cerevisiae	CBS5287										grapes	Wild				Russia	Europe	Paleartic	64.6863	97.7453					Arias 2008		Peris et al 2017		X		X
CECT1189		Hap_25	NA	Saccharomyces uvarum	CBS6308										Beer	Anthropic			Yorkshire	England	Europe	Paleartic	54.2753	-1.95025					Pérez-Través et al 2014		Peris et al 2017		X	H
CECT12600		Hap_25	NA	Saccharomyces uvarum										Mistela	Wine	Anthropic		Alicante	Valencia	Spain	Europe	Paleartic	38.3756	-0.531437					Pérez-Través et al 2014		Peris et al 2017		X	H
CECT12627		Hap_25	Hap_15	Saccharomyces uvarum							HOL				Wine	Anthropic		Valladolid	Castilla la Mancha	Spain	Europe	Paleartic	41.6521	-4.72856					Pérez-Través et al 2014		Peris et al 2017		X	H
CECT12629		Hap_25	NA	Saccharomyces uvarum											Must	Anthropic		Zaragoza	Aragón	Spain	Europe	Paleartic	41.6521	-0.880943					Pérez-Través et al 2014		Peris et al 2017		X	H
CECT12638		Hap_25	NA	Saccharomyces uvarum											Must	Anthropic		Cádiz	Andalucía	Spain	Europe	Paleartic	36.5216	-6.2826					Pérez-Través et al 2014		Peris et al 2017		X	H
CECT12669		Hap_25	NA	Saccharomyces uvarum											grapes	Wild			La Rioja	Spain	Europe	Paleartic	42.3286	-2.46749					Pérez-Través et al 2014		Peris et al 2017		X		X
CECT12688		Hap_3	NA	Saccharomyces cerevisiae											Must	Anthropic		Valencia	Valencia	Spain	Europe	Paleartic	39.3342	-0.796958					Arias 2008		Peris et al 2017		X	H
CECT12739		Hap_3	NA	Saccharomyces cerevisiae											Must	Anthropic		Toledo	Castilla la Mancha	Spain	Europe	Paleartic	39.8561	-4.02396					Arias 2008		Peris et al 2017		X	H
CECT12744		Hap_3	NA	Saccharomyces cerevisiae											Must	Anthropic		Zaragoza	Aragón	Spain	Europe	Paleartic	41.6521	-0.880943					Arias 2008		Peris et al 2017		X	H
CECT12922		Hap_25	NA	Saccharomyces uvarum											Jerez Wine	Anthropic		Valladolid	Castilla y León	Spain	Europe	Paleartic	41.6521	-4.72856					Pérez-Través et al 2014		Peris et al 2017		X	H
CECT12930		Hap_25	NA	Saccharomyces uvarum											Wine	Anthropic				Spain	Europe	Paleartic	40.4168	-3.70386					Pérez-Través et al 2014		Peris et al 2017		X	H
CECT1369		Hap_25	NA	Saccharomyces uvarum																Spain	Europe	Paleartic	40.4168	-3.70386					Pérez-Través et al 2014		Peris et al 2017		X
CECT1387		Hap_22	NA	Saccharomyces cerevisiae	CBS7372										Beer	Anthropic				England	Europe	Paleartic	52.7955	-0.54024					Arias 2008		Peris et al 2017		X	H
CECT1388		Hap_40	NA	S. cerevisiae x S. kudriavzevii								Natural Hybrid		Ale beer	Beer	Anthropic				England	Europe	Paleartic	52.7955	-0.54024					Peris et al 2012a,b,c,2017a		Peris et al 2017		X	H
CECT1462		Hap_9	Hap_17	Saccharomyces cerevisiae	MCYC963							Ale beer			Beer	Anthropic				England	Europe	Paleartic	52.7955	-0.54024					Arias 2008/Peter et al 2018	Peter et al. 2018	Peris et al 2017		X	H		X	X						X	X	X	X	X	X	X
CECT1477		Hap_8	NA	Saccharomyces cerevisiae											Wine	Anthropic			Bordeaux	France	Europe	Paleartic	44.8412	-0.580036					Arias 2008		Peris et al 2017		X	H
CECT1479		Hap_3	NA	Saccharomyces cerevisiae											Wine	Anthropic				Hungary	Europe	Paleartic	47.1818	19.5061					Arias 2008		Peris et al 2017		X	H
CECT1483		Hap_3	NA	Saccharomyces cerevisiae	IFI 649										Must	Anthropic		Chiva	Comunidad Valenciana	Spain	Europe	Paleartic	39.4714	-0.719709					Arias 2008		Peris et al 2017		X	H
CECT1881		Hap_32	NA	Saccharomyces cerevisiae											Wine	Anthropic		Jumilla	Murcia	Spain	Europe	Paleartic	38.4735	-1.32855					Arias 2008		Peris et al 2017		X	H
CECT1882		Hap_3	NA	Saccharomyces cerevisiae											Jerez Wine	Anthropic		Huelva	Andalucía	Spain	Europe	Paleartic	37.2567	-6.94957					Arias 2008		Peris et al 2017		X	H
CECT1883		Hap_3	NA	Saccharomyces cerevisiae											Wine	Anthropic		Sanlucar de Barrameda	Cádiz	Spain	Europe	Paleartic	36.7761	-6.35351					Arias 2008		Peris et al 2017		X	H
CECT1884		Hap_25	NA	Saccharomyces uvarum											Wine	Anthropic		Méntrida	Castilla la Mancha	Spain	Europe	Paleartic	40.2379	-4.19455					Pérez-Través et al 2014		Peris et al 2017		X	H
CECT1885		Hap_19	NA	S. cerevisiae x S. eubayanus											Wine	Anthropic		Valladolid	Castilla y León	Spain	Europe	Paleartic	41.6521	-4.72856					Pérez-Través et al 2014		Peris et al 2017		X	H
CECT1895		Hap_32	NA	Saccharomyces cerevisiae											Wine	Anthropic		Monastrell		Spain	Europe	Paleartic	40.4168	-3.70386					Arias 2008		Peris et al 2017		X	H
CECT1941		Hap_25	NA	S. eubayanus x S. uvarum																Unknown	Unknown	Unknown							Pérez-Través et al 2014		Peris et al 2017		X
CECT1971T	PYCC 4653	Hap_3	NA	Saccharomyces cerevisiae	CBS1395															Europe	Europe	Paleartic	48.8565	2.35213					Arias 2008		Peris et al 2017		X
CECT1990		Hap_40	Hap_27	S. cerevisiae x S. kudriavzevii								Natural Hybrid		Göttinger Brauhaus AG	Beer	Anthropic				Germany	Europe	Paleartic	51.0834	10.4234					Peris et al 2012a,b,c,2017a		Peris et al 2017		X	H
CECT1991		Hap_25	NA	S. eubayanus x S. uvarum	DSMZ 70411										turbid bottle Beer	Anthropic				Unknown	Unknown	Unknown							Pérez-Través et al 2014		Peris et al 2017		X	H
CH2		Hap_13	NA	Saccharomyces cerevisiae											Beer	Anthropic				Belgium	Europe	Paleartic	50.5039	4.46994					Arias 2008		Peris et al 2017		X	H
CHA		Hap_11	NA	Saccharomyces cerevisiae											Mezcal	Anthropic	Guerrero		Guerrero	Mexico	Central America	Neotropic	17.6667	-100					Arias 2008		Peris et al 2017		X	H
CID1	PYCC 6898	Hap_43	NA	S. cerevisiae x S. kudriavzevii x S. uvarum	CBS8614							Natural Hybrid		Home-made cider	Cider	Anthropic			Brittany	France	Europe	Paleartic	48.2641	-2.92024					Masneuf et al 1998, Groth et al 1999, de Barros Lopes et al 2002, Naumova et al 2005, Gonzalez et al 2006, Peris et al 2012a,c,2017a, Almeida et al 2014	Almeida et al. 2014	Peris et al 2017		X	H
CR10-13		Hap_44	NA	Saccharomyces uvarum										Nothofagus pumillio		Wild	Perito Moreno		Santa Cruz	Argentina	South America	Neotropic	-50.4816	-73.0533		2008-01-01			Gonçalves 2011 Dissertation				X	H+S	X
CR69		Hap_1	NA	Saccharomyces cerevisiae											bakery	Anthropic				Australia	Oceania	Australasia	-24.7761	134.755					Arias 2008		Peris et al 2017		X	H
CR85		Hap_34	NA	Saccharomyces kudriavzevii								EU		Quercus ilex	Bark	Wild		Ciudad Real	Castilla la Mancha	Spain	Europe	Paleartic	38.9598	-3.88283					Peris et al 2012c		Peris et al 2017	X	X	H+S	X
CR90		Hap_34	Hap_33	Saccharomyces kudriavzevii								EU		Quercus faginea	Bark	Wild		Ciudad Real	Castilla la Mancha	Spain	Europe	Paleartic	38.9598	-3.88283			Querol	Rosana Chiva	Peris et al 2012c		Peris et al 2017	X	X	H+S	X							X
CR91		Hap_34	Hap_34	Saccharomyces kudriavzevii								EU		Quercus faginea	Bark	Wild		Ciudad Real	Castilla la Mancha	Spain	Europe	Paleartic	38.9598	-3.88283			Querol	Rosana Chiva	Peris et al 2012c		Peris et al 2017	X	X	H+S	X							X
DUR183		Hap_2	NA	Saccharomyces cerevisiae										Agave duragensis	fermentation	Anthropic			Durango	Mexico	Central America	Neartic	24.8333	-104.833					Arias 2008		Peris et al 2017		X	H
DUR186		Hap_2	NA	Saccharomyces cerevisiae										Agave duragensis	fermentation	Anthropic			Durango	Mexico	Central America	Neartic	24.8333	-104.833					Arias 2008		Peris et al 2017		X	H
DUR189		Hap_2	NA	Saccharomyces cerevisiae										Agave duragensis	fermentation	Anthropic			Durango	Mexico	Central America	Neartic	24.8333	-104.833					Arias 2008		Peris et al 2017		X	H
DUR20		Hap_2	NA	Saccharomyces cerevisiae										Agave duragensis	fermentation	Anthropic			Durango	Mexico	Central America	Neartic	24.8333	-104.833					Arias 2008		Peris et al 2017		X	H
DUR210		Hap_2	NA	Saccharomyces cerevisiae										Agave duragensis	fermentation	Anthropic			Durango	Mexico	Central America	Neartic	24.8333	-104.833					Arias 2008		Peris et al 2017		X	H
DUR220		Hap_2	NA	Saccharomyces cerevisiae										Agave duragensis	fermentation	Anthropic			Durango	Mexico	Central America	Neartic	24.8333	-104.833					Arias 2008		Peris et al 2017		X	H
DUR225		Hap_2	NA	Saccharomyces cerevisiae										Agave duragensis	fermentation	Anthropic			Durango	Mexico	Central America	Neartic	24.8333	-104.833					Arias 2008		Peris et al 2017		X	H
DUR24		Hap_2	NA	Saccharomyces cerevisiae										Agave duragensis	fermentation	Anthropic			Durango	Mexico	Central America	Neartic	24.8333	-104.833					Arias 2008		Peris et al 2017		X	H
DUR52		Hap_2	NA	Saccharomyces cerevisiae										Agave duragensis	fermentation	Anthropic			Durango	Mexico	Central America	Neartic	24.8333	-104.833					Arias 2008		Peris et al 2017		X	H
DUR56		Hap_2	NA	Saccharomyces cerevisiae										Agave duragensis	fermentation	Anthropic			Durango	Mexico	Central America	Neartic	24.8333	-104.833					Arias 2008		Peris et al 2017		X	H
F15		Hap_1	NA	Saccharomyces cerevisiae										Homo sapiens	blood	Anthropic		Barcelona	Cataluña	Spain	Europe	Paleartic	41.3826	2.17713			Querol	Rosa de Llanos	de Llanos et al 2004		Peris et al 2017		X	H
F20		Hap_2	NA	Saccharomyces cerevisiae										Homo sapiens	blood	Anthropic		Barcelona	Cataluña	Spain	Europe	Paleartic	41.3826	2.17713			Querol	Rosa de Llanos	de Llanos et al 2004		Peris et al 2017		X	H
F27		Hap_1	NA	Saccharomyces cerevisiae										Homo sapiens	blood	Anthropic		Barcelona	Cataluña	Spain	Europe	Paleartic	41.3826	2.17713			Querol	Rosa de Llanos	de Llanos et al 2004		Peris et al 2017		X	H
F3		Hap_8	NA	Saccharomyces cerevisiae										Homo sapiens	blood	Anthropic		Barcelona	Cataluña	Spain	Europe	Paleartic	41.3826	2.17713			Querol	Rosa de Llanos	de Llanos et al 2004		Peris et al 2017		X	H
FJ4		Hap_13	Hap_40	Saccharomyces cerevisiae								CHN V		Castanea mollissima	Bark	Wild	Wuyi Mountain		Fujian	China	Asia	Indo-Malay	27.7462	118.025					Wang et al 2012			X	X	H+S	X							X
FJ5		Hap_2	Hap_11	Saccharomyces cerevisiae								CHN I		Castanea mollissima	Bark	Wild	Wuyi Mountain		Fujian	China	Asia	Indo-Malay	27.7462	118.025					Wang et al 2012			X	X	H+S	X							X
FJ7		Hap_2	Hap_11	Saccharomyces cerevisiae								CHN I		Hovenia acerba	Bark	Wild	Wuyi Mountain		Fujian	China	Asia	Indo-Malay	27.7462	118.025					Wang et al 2012			X	X	H+S	X							X
FM1055	PYCC 7493	Hap_34	NA	Saccharomyces kudriavzevii	ZP513							EU		Quercus pyrenaica		Wild	Lisboa			Portugal	Europe	Paleartic	40.0333	-7.88963		2005-05-01	Sampaio		Hittinger et al 2010			X	X	H+S	X
FM1056	PYCC 7494	Hap_34	NA	Saccharomyces kudriavzevii	ZP537							EU		Quercus ilex		Wild	Lagoa Albufeira			Portugal	Europe	Paleartic	38.507	-9.18216		2005-05-01	Sampaio		Hittinger et al 2010			X	X	H+S	X
FM1057	PYCC 7495	Hap_50	NA	Saccharomyces kudriavzevii	ZP542							EU		Quercus pyrenaica		Wild	Adagoi			Portugal	Europe	Paleartic	41.6148	-7.64809		2005-06-01	Sampaio		Hittinger et al 2010			X	X	H+S	X
FM1060	PYCC 7497	Hap_34	NA	Saccharomyces kudriavzevii	ZP621	FM1073 (2n from the haploid derivative)						EU		Quercus ilex	Seed	Wild	Arrábida		Lisboa	Portugal	Europe	Paleartic	41.1515	-8.64057		2005-10-01	Sampaio		Hittinger et al 2010			X	X	H+S	X
FM1061	PYCC 7498	Hap_34	NA	Saccharomyces kudriavzevii	ZP623	FM1074 (2n from the haploid derivative)						EU		Quercus ilex	Leaves	Wild	Arrábida		Lisboa	Portugal	Europe	Paleartic	41.1515	-8.64057		2005-10-01	Sampaio		Hittinger et al 2010			X	X	H+S	X
FM1062	PYCC 7499	Hap_34	NA	Saccharomyces kudriavzevii	ZP625							EU		Quercus faginea		Wild	Arrábida		Lisboa	Portugal	Europe	Paleartic	41.1515	-8.64057		2005-10-01	Sampaio		Hittinger et al 2010			X	X	H+S	X
FM1065	PYCC 7502	Hap_34	NA	Saccharomyces kudriavzevii	ZP630	FM1077 (2n from the haploid derivative)						EU		Quercus ilex		Wild	L'eau Albufeira			Portugal	Europe	Paleartic	38.507	-9.18216		2005-12-01	Sampaio		Hittinger et al 2010			X	X	H+S	X
FM1066	PYCC 7503	Hap_34	NA	Saccharomyces kudriavzevii	ZP634							EU		Quercus pyrenaica		Wild	Castelo de Vide		Alentejo	Portugal	Europe	Paleartic	40.0333	-7.88963		2006-01-01	Sampaio		Hittinger et al 2010			X	X	H+S	X
FM1068	PYCC 7505	Hap_34	NA	Saccharomyces kudriavzevii	ZP595	FM1079 (2n from the haploid derivative)						EU		Quercus faginea		Wild	Aldeia das Dez			Portugal	Europe	Paleartic	40.294	-7.86542		2005-09-01	Sampaio		Hittinger et al 2010			X	X	H+S	X
FM1204	PYCC 7507	Hap_51	NA	Saccharomyces uvarum	CRUB1595	4-1	4-4R10	FM1317				Admixture		Cyttaria sp. on N. dombeyi		Wild	Rucahuenu, Tronador area	Nahuel Huapi	Río Negro	Argentina	South America	Neotropic	-41.3569	-71.5157					Almeida et al. 2014	Almeida et al. 2014		X	X	H+S	X
FM1206	PYCC 7509	Hap_34	NA	Saccharomyces kudriavzevii	FN8S01						EU					Wild				Taiwan	Asia	Indo-Malay	23.9739	120.982		2008-11-07	Sampaio	Ching-Fu Lee	Peris et al 2017			X	X		X
FM1208	PYCC 7510	Hap_53	NA	Saccharomyces kudriavzevii	ZP727									Lithocarpus edulis		Wild		Kanto	Chiba Prefecture	Japan	Asia	Paleartic	35.2194	140.128		2008-09-24	Sampaio		Peris et al 2017				X	H+S	X
FM1209	PYCC 7511	Hap_52	NA	Saccharomyces kudriavzevii	ZP728						Asia A			Lithocarpus edulis		Wild		Kanto	Chiba Prefecture	Japan	Asia	Paleartic	35.2194	140.128		2008-09-24	Sampaio		Peris et al 2017			X	X	H+S	X
FM1210	PYCC 7512	Hap_50	NA	Saccharomyces kudriavzevii	ZP772						EU			Quercus faginea		Wild	Aldeia das Dez			Portugal	Europe	Paleartic	40.294	-7.86542		2008-10-07	Sampaio		Peris et al 2017			X	X	H+S	X
FM1211	PYCC 7513	Hap_54	Hap_28	Saccharomyces kudriavzevii	ZP774						EU			Vitis vinifera		Anthropic	Aldeia das Dez			Portugal	Europe	Paleartic	40.294	-7.86542		2008-10-07	Sampaio		Peris et al 2017			X	X	H
FM68	PYCC 7491	Hap_25	NA	Saccharomyces uvarum	YNN52															Unknown	Unknown	Unknown							Peris et al 2017				X
FY1679		Hap_3	NA	Saccharomyces cerevisiae											Lab strain	Anthropic			Kansas	USA	North America	Neartic	39.7837	-100.446					Liti et al. 2009	Liti et al. 2009	Peris et al 2017		X	H
G1BE		Hap_9	NA	Saccharomyces cerevisiae											Beer	Anthropic				Belgium	Europe	Paleartic	50.5039	4.46994					Arias 2008		Peris et al 2017		X	H
G476		Hap_3	NA	Saccharomyces cerevisiae																Unknown	Unknown	Unknown							Arias 2008		Peris et al 2017		X
G477		Hap_3	NA	Saccharomyces cerevisiae																Unknown	Unknown	Unknown							Arias 2008		Peris et al 2017		X
G490		Hap_1	NA	Saccharomyces cerevisiae																Unknown	Unknown	Unknown							Arias 2008		Peris et al 2017		X
GU4MX		Hap_7	NA	Saccharomyces cerevisiae											tequila	Anthropic	Guadalajara		Jalisco	Mexico	Central America	Neotropic	20.6761	-103.347					Arias 2008		Peris et al 2017		X	H
HA1780		Hap_3	NA	Saccharomyces cerevisiae											Wine	Anthropic				Austria	Europe	Paleartic	47.2	13.2					Arias 2008		Peris et al 2017		X	H
HA1827		Hap_3	NA	Saccharomyces cerevisiae											Wine	Anthropic		Pfaffstätten	Thermenregion	Austria	Europe	Paleartic	48.0162	16.2655					Arias 2008		Peris et al 2017		X	H
HA1835		Hap_34	NA	S. cerevisiae x S. kudriavzevii								Natural Hybrid		Weisser Burgunder (Pinot blanc) grapes	Wine	Anthropic		Perchtoldsdorf	Thermenregion	Austria	Europe	Paleartic	48.0896	16.2976					Lopandic et al 2007, Peris et al 2012a,2017a		Peris et al 2017		X	H
HA1837		Hap_34	NA	S. cerevisiae x S. kudriavzevii								Natural Hybrid		Weisser Burgunder grapes, Perchtoldsdorf	Wine	Anthropic		Perchtoldsdorf	Thermenregion	Austria	Europe	Paleartic	48.0896	16.2976					Peris et al 2012a,2017a		Peris et al 2017		X	H
HA1841		Hap_34	Hap_28	S. cerevisiae x S. kudriavzevii								Natural Hybrid			Wine	Anthropic		Perchtoldsdorf	Thermenregion	Austria	Europe	Paleartic	48.0896	16.2976					Lopandic et al 2007, Peris et al 2012a,b,c,2017a		Peris et al 2017		X	H
HA1842		Hap_34	NA	S. cerevisiae x S. kudriavzevii								Natural Hybrid		Weisser Burgunder grapes, Perchtoldsdorf	Wine	Anthropic		Perchtoldsdorf	Thermenregion	Austria	Europe	Paleartic	48.0896	16.2976					Peris et al 2012a,b,c,2017a		Peris et al 2017		X	H
HA1856		Hap_55	NA	S. cerevisiae x S. mikatae										Commercial		Anthropic		Eisenstadt	Burgenland	Austria	Europe	Paleartic	47.8469	16.5275					Lopandic et al 2007				X	H
HA1870		Hap_3	NA	Saccharomyces cerevisiae											Wine	Anthropic		Halbturn	Neusiedlersee	Austria	Europe	Paleartic	47.881	16.6649					Arias 2008		Peris et al 2017		X	H
HA1917		Hap_23	NA	Saccharomyces cerevisiae											Wine	Anthropic				Austria	Europe	Paleartic	47.2	13.2					Arias 2008		Peris et al 2017		X	H
HA1922		Hap_56	NA	Saccharomyces cerevisiae										Perle Von Csaba	Wine	Anthropic		Apleton	Burgenland	Austria	Europe	Paleartic	47.2	13.2					Arias 2008		Peris et al 2017		X	H
HA1923		Hap_11	NA	Saccharomyces cerevisiae										Grüner Veltliner	Wine	Anthropic		Rohrendorf	Niederösterreich	Austria	Europe	Paleartic	48.2818	15.7632					Arias 2008		Peris et al 2017		X	H
HA1930		Hap_8	NA	Saccharomyces cerevisiae										St. Laurent	Wine	Anthropic		Frauenkirchen	Burgenland	Austria	Europe	Paleartic	47.5	16.4167					Arias 2008		Peris et al 2017		X	H
HA1931		Hap_3	NA	Saccharomyces cerevisiae										Grüner Veltliner	Wine	Anthropic		Illmitz	Burgenland	Austria	Europe	Paleartic	47.7611	16.8008					Arias 2008		Peris et al 2017		X	H
HL4.2		Hap_57	Hap_43	Saccharomyces paradoxus							Far East									China	Asia	Paleartic	39.9104	116.392			Qi-Ming Wang		Unknown			X	X
HLJ1		Hap_2	Hap_1	Saccharomyces cerevisiae								CHN IV		Quercus mongolica	Bark	Wild	Jingbo lake		Heilongjiang	China	Asia	Paleartic	43.8637	128.912					Wang et al 2012			X	X	H+S	X							X
HLJ2		Hap_13	Hap_13	Saccharomyces cerevisiae								CHN VII		Quercus mongolica	Bark	Wild	Jingbo lake		Heilongjiang	China	Asia	Paleartic	43.8637	128.912					Wang et al 2012			X	X	H+S	X							X
HLJ3		Hap_13	Hap_13	Saccharomyces cerevisiae								CHN VII		Quercus mongolica	Bark	Wild	Jingbo lake		Heilongjiang	China	Asia	Paleartic	43.8637	128.912					Wang et al 2012			X	X	H+S	X							X
HN1		Hap_58	Hap_11	Saccharomyces cerevisiae								CHN I			Rotten wood	Wild	Diaoluo Mountain		Hainan	China	Asia	Indo-Malay	18.7529	109.866					Wang et al 2012			X	X		X							X
HN10		Hap_7	Hap_11	Saccharomyces cerevisiae								CHN III			Rotten wood	Wild	Wuzhi Mountain		Hainan	China	Asia	Indo-Malay	18.8979	109.704					Wang et al 2012/Peter et al 2018	Peter et al. 2018		X	X		X	X	X					X	X	X	X	X	X	X	X
HN11		Hap_7	Hap_11	Saccharomyces cerevisiae								CHN III			Rotten wood	Wild	Jianfengling Mountain		Hainan	China	Asia	Indo-Malay	18.7217	108.88					Wang et al 2012			X	X		X							X
HN14		Hap_13	Hap_11	Saccharomyces cerevisiae								CHN V			Rotten wood	Wild	Jianfengling Mountain		Hainan	China	Asia	Indo-Malay	18.7217	108.88					Wang et al 2012			X	X		X							X
HN15		Hap_13	Hap_40	Saccharomyces cerevisiae								CHN V			Rotten wood	Wild	Wuzhi Mountain		Hainan	China	Asia	Indo-Malay	18.8979	109.704					Wang et al 2012/Peter et al 2018	Peter et al. 2018		X	X		X	X	X					X	X	X	X	X	X	X	X
HN16		NA	Hap_3	Saccharomyces cerevisiae								CHN V			Forest soil	Wild	Wuzhi Mountain		Hainan	China	Asia	Indo-Malay	18.8979	109.704					Wang et al 2012			X										X
HN19		Hap_13	Hap_40	Saccharomyces cerevisiae								CHN III		Fagaceae	Bark	Wild	Wuzhi Mountain		Hainan	China	Asia	Indo-Malay	18.8979	109.704					Wang et al 2012			X	X	H+S	X							X
HN4		Hap_13	Hap_1	Saccharomyces cerevisiae								CHN I			Rotten wood	Wild	Bawangling Mountain		Hainan	China	Asia	Indo-Malay	19.1134	109.154					Wang et al 2012			X	X		X							X
HN6		Hap_13	Hap_1	Saccharomyces cerevisiae								CHN I			Rotten wood	Wild	Bawangling Mountain		Hainan	China	Asia	Indo-Malay	19.1134	109.154					Wang et al 2012/Peter et al 2018	Peter et al. 2018		X	X		X	X	X					X	X	X	X	X	X	X	X
HN8		Hap_59	Hap_44	Saccharomyces cerevisiae								CHN III			Rotten wood	Wild	Wuzhi Mountain		Hainan	China	Asia	Indo-Malay	18.8979	109.704					Wang et al 2012			X	X		X							X
HN9		Hap_60	Hap_11	Saccharomyces cerevisiae								CHN III			Rotten wood	Wild	Wuzhi Mountain		Hainan	China	Asia	Indo-Malay	18.8979	109.704					Wang et al 2012			X	X		X							X
HZZt21L.4		Hap_61	Hap_46	Saccharomyces eubayanus								West China		Quercus cocciferoides	Bark	Wild	Houzhenzi	Qinling	Shannxi	China	Asia	Paleartic	34.2655	108.954	1973				Bing et al 2014	Bing et al. 2014		X	X	H+S	X							X
HZZt27L.2		Hap_61	NA	Saccharomyces eubayanus								West China		Quercus myrsinifolia	Bark	Wild	Houzhenzi	Qinling	Shannxi	China	Asia	Paleartic	34.2655	108.954	1973				Bing et al 2014	Bing et al. 2014		X	X	H+S	X
ICV28		Hap_3	NA	Saccharomyces cerevisiae	Uvaferm C.S.2049										Wine	Anthropic				France	Europe	Paleartic	46.6034	1.88833					Arias 2008		Peris et al 2017		X	H
IF6		Hap_62	Hap_16	S. cerevisiae x S. kudriavzevii										Brewer’s yeast dietary supplement	dietary supplement	Anthropic			Barcelona	Spain	Europe	Paleartic	41.3826	2.17713					Peris et al 2012a,c,2017a		Peris et al 2017		X	H
IFO1802T	PYCC 7517	Hap_52	Hap_47	Saccharomyces kudriavzevii	CECT11825	yHAB7	yHDPN41	yHMK39	CBS8840			Asia A			Leaves	Wild				Japan	Asia	Paleartic	36.5748	139.239					Scannell et al 2011		Peris et al 2017	X	X		X	X	X	X	X	X	X	X	X	X	X	X	X	X	X
IFO1815T	PYCC 7518	Hap_64	Hap_49	Saccharomyces mikatae	CBS8839	yHDPN11	yHAB8					Asia A	A							Japan	Asia	Paleartic	36.5748	139.239					Scannell et al 2011		Peris et al 2017	X	X			X	X	X	X	X	X		X	X	X	X	X	X	X
IFO1816		Hap_65	Hap_49	Saccharomyces mikatae	NBRC 1816	NRRLY-27342						Asia B			partially decayed leaf	Wild				Japan	Asia	Paleartic	36.5748	139.239					Liti et al 2006		Peris et al 2017	X	X		X							X
IGAL01		Hap_66	NA	Saccharomyces cerevisiae											olives	Wild		Málaga	Andalucía	Spain	Europe	Paleartic	36.7211	-4.42104					Arias 2008		Peris et al 2017		X		X
IGAL03		Hap_66	NA	Saccharomyces cerevisiae											olives	Wild		Málaga	Andalucía	Spain	Europe	Paleartic	36.7211	-4.42104					Arias 2008		Peris et al 2017		X		X
IGALCON1		Hap_3	NA	Saccharomyces cerevisiae											olives	Wild		Málaga	Andalucía	Spain	Europe	Paleartic	36.7211	-4.42104					Arias 2008		Peris et al 2017		X		X
JCSP5L.1		Hap_19	Hap_21	Saccharomyces eubayanus								Patagonia B	Holarctic	Juglans cathayensis	Bark	Wild		Gyaca	Tibet	China	Asia	Paleartic	29.1403	92.594	3399				Bing et al 2014	Bing et al. 2014		X	X	H+S	X							X
JL4		Hap_13	Hap_13	Saccharomyces cerevisiae								CHN VII		Pyrus sp.	Bark	Wild		Yanbian	Jilin	China	Asia	Paleartic	43.8499	126.566					Wang et al 2012			X	X	H+S	X							X
JL5		Hap_2	Hap_1	Saccharomyces cerevisiae								CHN IV		Pyrus sp.	Bark	Wild		Yanbian	Jilin	China	Asia	Paleartic	43.8499	126.566					Wang et al 2012			X	X	H+S	X							X
JSX58.1		Hap_18	Hap_50	Saccharomyces paradoxus							Far East									China	Asia	Paleartic	39.9104	116.392			Qi-Ming Wang		Unknown			X	X
K11		Hap_3	Hap_51	Saccharomyces cerevisiae								Sake-Philippines			Shochu Sake strain	Anthropic				Japan	Asia	Paleartic	36.5748	139.239					Liti et al. 2009	Liti et al. 2009	Peris et al 2017		X	H
K1M		Hap_7	Hap_3	Saccharomyces cerevisiae											commercial strain	Anthropic				France	Europe	Paleartic	46.6034	1.88833					Arias 2008		Peris et al 2017		X	H
L1005		Hap_3	NA	Saccharomyces cerevisiae											Wine	Anthropic			Mendoza	Argentina	South America	Neotropic	-34.8701	-68.548					Arias 2008		Peris et al 2017		X	H
L1006		Hap_7	NA	Saccharomyces cerevisiae											Wine	Anthropic			Mendoza	Argentina	South America	Neotropic	-34.8701	-68.548					Arias 2008		Peris et al 2017		X	H
L1054		Hap_8	NA	Saccharomyces cerevisiae											Wine	Anthropic		Santiago	Santiago	Chile	South America	Neotropic	-33.4379	-70.6505					Arias 2008		Peris et al 2017		X	H
L1323		Hap_3	NA	Saccharomyces cerevisiae	ALG 804										champagne	Anthropic			Champagne	France	Europe	Paleartic	48.0168	0.33179					Arias 2008		Peris et al 2017		X	H
L1325		Hap_3	NA	Saccharomyces cerevisiae	ALG 510										Wine	Anthropic				Unknown	Unknown	Unknown							Arias 2008		Peris et al 2017		X	H
L1329		Hap_3	NA	Saccharomyces cerevisiae	UCLM S377										Wine	Anthropic				Spain	Europe	Paleartic	40.4168	-3.70386					Arias 2008		Peris et al 2017		X	H
L1330		Hap_3	NA	Saccharomyces cerevisiae	BSC103										champagne	Anthropic			Champagne	France	Europe	Paleartic	48.0168	0.33179					Arias 2008		Peris et al 2017		X	H
L1332		Hap_3	NA	Saccharomyces cerevisiae	VR44										Wine	Anthropic				France	Europe	Paleartic	46.6034	1.88833					Arias 2008		Peris et al 2017		X	H
L1334		Hap_8	NA	Saccharomyces cerevisiae	DSMLW05										Wine	Anthropic				France	Europe	Paleartic	46.6034	1.88833					Arias 2008		Peris et al 2017		X	H
L1335		Hap_8	NA	Saccharomyces cerevisiae	UP30Y5										Wine	Anthropic				France	Europe	Paleartic	46.6034	1.88833					Arias 2008		Peris et al 2017		X	H
L1338		Hap_9	NA	Saccharomyces cerevisiae	DSM4882										Wine	Anthropic				France	Europe	Paleartic	46.6034	1.88833					Arias 2008		Peris et al 2017		X	H
L1343		Hap_3	NA	Saccharomyces cerevisiae	ALG100										Wine	Anthropic				Unknown	Unknown	Unknown							Arias 2008		Peris et al 2017		X	H
L1370		Hap_3	NA	Saccharomyces cerevisiae																Unknown	Unknown	Unknown							Arias 2008		Peris et al 2017		X
L146		Hap_3	NA	Saccharomyces cerevisiae	Cla-117										Wine	Anthropic		Cauquenes	Biobío	Chile	South America	Neotropic	-35.9671	-72.3155					Arias 2008		Peris et al 2017		X	H
L16		Hap_3	NA	Saccharomyces cerevisiae											Wine	Anthropic		Cauquenes	Biobío	Chile	South America	Neotropic	-35.9671	-72.3155					Arias 2008		Peris et al 2017		X	H
L165		Hap_3	NA	Saccharomyces cerevisiae											Wine	Anthropic		Cauquenes	Biobío	Chile	South America	Neotropic	-35.9671	-72.3155					Arias 2008		Peris et al 2017		X	H
L169		Hap_3	NA	Saccharomyces cerevisiae											Wine	Anthropic		Cauquenes	Biobío	Chile	South America	Neotropic	-35.9671	-72.3155					Arias 2008		Peris et al 2017		X	H
L20		Hap_3	NA	Saccharomyces cerevisiae											Wine	Anthropic		Cauquenes	Biobío	Chile	South America	Neotropic	-35.9671	-72.3155					Arias 2008		Peris et al 2017		X	H
L21		Hap_3	NA	Saccharomyces cerevisiae											Wine	Anthropic		Cauquenes	Biobío	Chile	South America	Neotropic	-35.9671	-72.3155					Arias 2008		Peris et al 2017		X	H
L246		Hap_3	NA	Saccharomyces cerevisiae											Wine	Anthropic		Curiçó	Maule	Chile	South America	Neotropic	-34.9854	-71.2394					Arias 2008		Peris et al 2017		X	H
L263		Hap_3	NA	Saccharomyces cerevisiae											Wine	Anthropic		Curiçó	Maule	Chile	South America	Neotropic	-34.9854	-71.2394					Arias 2008		Peris et al 2017		X	H
L269		Hap_3	NA	Saccharomyces cerevisiae											Wine	Anthropic		Curiçó	Maule	Chile	South America	Neotropic	-34.9854	-71.2394					Arias 2008		Peris et al 2017		X	H
L281		Hap_3	NA	Saccharomyces cerevisiae											Wine	Anthropic		Curiçó	Maule	Chile	South America	Neotropic	-34.9854	-71.2394					Arias 2008		Peris et al 2017		X	H
L283		Hap_3	NA	Saccharomyces cerevisiae											Wine	Anthropic		Curiçó	Maule	Chile	South America	Neotropic	-34.9854	-71.2394					Arias 2008		Peris et al 2017		X	H
L30-2		Hap_26	NA	Saccharomyces eubayanus								Patagonia B		Nothofagus pumillio	Leaf	Wild	Motoco, El Bolsón	Nahuel Huapi	Río Negro	Argentina	South America	Neotropic	-41.9761	-71.7265	1020	2013-01-24			Eizaguirre et al 2018		Eizaguirre et al 2018	X	X	H+S	X
L31-4		Hap_27	NA	Saccharomyces eubayanus								Patagonia B		Nothofagus pumillio	Leaf	Wild	Arenal bay	Área Lago La Plata	Chubut	Argentina	South America	Neotropic	-44.8922	-71.8603	968	2013-02-22			Eizaguirre et al 2018		Eizaguirre et al 2018	X	X	H+S	X
L32-4		Hap_28	NA	Saccharomyces eubayanus								Patagonia B		Nothofagus pumillio	Leaf	Wild	West Coast	Área Lago La Plata	Chubut	Argentina	South America	Neotropic	-44.8194	-71.9998	979	2013-02-22			Eizaguirre et al 2018		Eizaguirre et al 2018	X	X	H+S	X
L33-3		Hap_27	NA	Saccharomyces eubayanus								Patagonia B		Nothofagus pumillio	Leaf	Wild	La Plata Chico lake	Área Lago La Plata	Chubut	Argentina	South America	Neotropic	-44.8042	-72.0177	971	2013-02-22			Eizaguirre et al 2018		Eizaguirre et al 2018	X	X	H+S	X
L351		Hap_67	Hap_3	Saccharomyces cerevisiae											Wine	Anthropic		Cauquenes	Biobío	Chile	South America	Neotropic	-35.9671	-72.3155					Arias 2008		Peris et al 2017		X	H
L354		Hap_11	NA	Saccharomyces cerevisiae											Wine	Anthropic		Cauquenes	Biobío	Chile	South America	Neotropic	-35.9671	-72.3155					Arias 2008		Peris et al 2017		X	H
L494		Hap_3	NA	Saccharomyces cerevisiae											Wine	Anthropic		Cauquenes	Biobío	Chile	South America	Neotropic	-35.9671	-72.3155					Arias 2008		Peris et al 2017		X	H
L531		Hap_3	NA	Saccharomyces cerevisiae											Wine	Anthropic		Cauquenes	Biobío	Chile	South America	Neotropic	-35.9671	-72.3155					Arias 2008		Peris et al 2017		X	H
L532		Hap_3	NA	Saccharomyces cerevisiae											Wine	Anthropic		Cauquenes	Biobío	Chile	South America	Neotropic	-35.9671	-72.3155					Arias 2008		Peris et al 2017		X	H
L7		Hap_3	NA	Saccharomyces cerevisiae	Cla-016										Wine	Anthropic		Cauquenes	Biobío	Chile	South America	Neotropic	-35.9671	-72.3155					Arias 2008		Peris et al 2017		X	H
L720		Hap_3	NA	Saccharomyces cerevisiae											Wine	Anthropic		Santiago	Santiago	Chile	South America	Neotropic	-33.4379	-70.6505					Arias 2008		Peris et al 2017		X	H
L757		Hap_3	NA	Saccharomyces cerevisiae											Wine	Anthropic		Santiago	Santiago	Chile	South America	Neotropic	-33.4379	-70.6505					Arias 2008		Peris et al 2017		X	H
L79		Hap_3	NA	Saccharomyces cerevisiae											Wine	Anthropic		Cauquenes	Biobío	Chile	South America	Neotropic	-35.9671	-72.3155					Arias 2008		Peris et al 2017		X	H
L80		Hap_3	NA	Saccharomyces cerevisiae											Wine	Anthropic		Cauquenes	Biobío	Chile	South America	Neotropic	-35.9671	-72.3155					Arias 2008		Peris et al 2017		X	H
L846		Hap_3	NA	Saccharomyces cerevisiae											Wine	Anthropic		Santiago	Santiago	Chile	South America	Neotropic	-33.4379	-70.6505					Arias 2008		Peris et al 2017		X	H
L958		Hap_7	NA	Saccharomyces cerevisiae											Wine	Anthropic			Mendoza	Argentina	South America	Neotropic	-34.8701	-68.548					Arias 2008		Peris et al 2017		X	H
L960		Hap_7	NA	Saccharomyces cerevisiae											Wine	Anthropic			Mendoza	Argentina	South America	Neotropic	-34.8701	-68.548					Arias 2008		Peris et al 2017		X	H
L962		Hap_23	NA	Saccharomyces cerevisiae											Wine	Anthropic			Mendoza	Argentina	South America	Neotropic	-34.8701	-68.548					Arias 2008		Peris et al 2017		X	H
L981		Hap_3	NA	Saccharomyces cerevisiae											Wine	Anthropic			Mendoza	Argentina	South America	Neotropic	-34.8701	-68.548					Arias 2008		Peris et al 2017		X	H
L982		Hap_3	NA	Saccharomyces cerevisiae											Wine	Anthropic			Mendoza	Argentina	South America	Neotropic	-34.8701	-68.548					Arias 2008		Peris et al 2017		X	H
LL2011-001	PYCC 7949	Hap_69	Hap_1	Saccharomyces paradoxus	yHDPN152							America C		Quercus sp.	Bark	Wild	Saint-Michel-de-Bellechasse	Île d'Orléans	Saint-Nicolas	Canada	North America	Neartic	46.9431	-70.9317			Christian Landry	Christian Landry	Charron et al. 2013			X	X	H+S	X					X	X	X
LL2012-014	PYCC 7938	Hap_17	Hap_10	Saccharomyces paradoxus	yHDPN27							America B		Acer sp.	Bark	Wild	Aire de repos A-20, Saint-Michel de Bellechasse		Québec	Canada	North America	Neartic	46.8689	-70.8735			Christian Landry	Christian Landry	Charron et al. 2013			X	X	H+S	X		X			X	X	X
LLFM11L.1		Hap_25	NA	Saccharomyces uvarum								HOL-FE			Rotten wood	Wild		Lulang	Tibet	China	Asia	Paleartic	29.6134	94.6984	3450				Bing et al 2014			X	X		X
LLFM12.6		Hap_61	Hap_46	Saccharomyces eubayanus								West China			Rotten wood	Wild		Lulang	Tibet	China	Asia	Paleartic	29.6134	94.6984	3450				Bing et al 2014	Bing et al. 2014		X	X		X							X
LLFM12L.4		Hap_61	Hap_46	Saccharomyces eubayanus								West China			Rotten wood	Wild		Lulang	Tibet	China	Asia	Paleartic	29.6134	94.6984	3450				Bing et al 2014	Bing et al. 2014		X	X		X							X
LLFM13L.1		Hap_61	Hap_46	Saccharomyces eubayanus								West China			Rotten wood	Wild		Lulang	Tibet	China	Asia	Paleartic	29.6134	94.6984	3450				Bing et al 2014	Bing et al. 2014		X	X		X							X
LLFM15L.2		Hap_61	Hap_46	Saccharomyces eubayanus								West China			Rotten wood	Wild		Lulang	Tibet	China	Asia	Paleartic	29.6134	94.6984	3450				Bing et al 2014	Bing et al. 2014		X	X		X							X
LLFM17L.1		Hap_61	Hap_46	Saccharomyces eubayanus								West China			Rotten wood	Wild		Lulang	Tibet	China	Asia	Paleartic	29.6134	94.6984	3450				Bing et al 2014	Bing et al. 2014		X	X		X							X
LLFZZ1L.5		Hap_25	Hap_15	Saccharomyces uvarum								HOL-FE			Rotten wood	Wild		Lulang	Tibet	China	Asia	Paleartic	29.6134	94.6984					Bing et al 2014			X	X		X							X
LLSP10.5		Hap_61	NA	Saccharomyces eubayanus								West China		Quercus aquifolioides	Bark	Wild		Lulang	Tibet	China	Asia	Paleartic	29.6134	94.6984	3450				Bing et al 2014	Bing et al. 2014		X	X	H+S	X
LLSP6L.2		Hap_74	Hap_46	Saccharomyces eubayanus								West China		Quercus aquifolioides	Bark	Wild		Lulang	Tibet	China	Asia	Paleartic	29.6134	94.6984	3450				Bing et al 2014	Bing et al. 2014		X	X	H+S	X							X
LS32.26		Hap_57	Hap_43	Saccharomyces paradoxus							Far East									China	Asia	Paleartic	39.9104	116.392			Qi-Ming Wang		Unknown			X	X
LS32.27		Hap_75	Hap_8	Saccharomyces paradoxus							Far East									China	Asia	Paleartic	39.9104	116.392			Qi-Ming Wang		Unknown			X	X
LSLL60.3		Hap_57	Hap_43	Saccharomyces paradoxus							Far East									China	Asia	Paleartic	39.9104	116.392			Qi-Ming Wang		Unknown			X	X
LXSP2L.1		Hap_25	NA	Saccharomyces uvarum								HOL-FE		Amygdalus sp.	Bark	Wild		Langxian	Tibet	China	Asia	Paleartic	29.0466	93.0758	3305				Bing et al 2014			X	X	H+S	X
LXSP4L.1		Hap_25	Hap_15	Saccharomyces uvarum								HOL-FE		Juglans cathayensis	Bark	Wild		Langxian	Tibet	China	Asia	Paleartic	29.0466	93.0758	3305				Bing et al 2014			X	X	H+S	X							X
LZSP1L.4		Hap_61	Hap_46	Saccharomyces eubayanus								West China		Quercus aquifolioides	Bark	Wild		Nyingchi	Tibet	China	Asia	Paleartic	29.6491	94.3615	3096				Bing et al 2014	Bing et al. 2014		X	X	H+S	X							X
LZSP3L.1		Hap_61	Hap_46	Saccharomyces eubayanus								West China				Wild		Nyingchi	Tibet	China	Asia	Paleartic	29.6491	94.3615	3096				Bing et al 2014	Bing et al. 2014		X	X		X							X
LZSP5L.2		Hap_25	Hap_15	Saccharomyces uvarum								HOL-FE		Quercus aquifolioides	Bark	Wild		Nyingchi	Tibet	China	Asia	Paleartic	29.6491	94.3615	3096				Bing et al 2014			X	X	H+S	X							X
LZSP7L.3		Hap_25	NA	Saccharomyces uvarum								HOL-FE		Juglans cathayensis	Bark	Wild		Nyingchi	Tibet	China	Asia	Paleartic	29.6491	94.3615	3099				Bing et al 2014			X	X	H+S	X
LZSP8L.1		Hap_25	Hap_15	Saccharomyces uvarum								HOL-FE		Quercus aquifolioides	Bark	Wild		Nyingchi	Tibet	China	Asia	Paleartic	29.6491	94.3615	3099				Bing et al 2014			X	X	H+S	X							X
MC1		Hap_1	NA	Saccharomyces cerevisiae										Homo sapiens	bilis	Anthropic		Barcelona	Cataluña	Spain	Europe	Paleartic	41.3826	2.17713			Querol	Rosa de Llanos	de Llanos et al 2004		Peris et al 2017		X	H
MERTY_IE_31		Hap_13	NA	Saccharomyces cerevisiae											Cider	Anthropic		Clonmel	Tipperary	Ireland	Europe	Paleartic	52.8652	-7.97946					Arias 2008		Peris et al 2017		X	H
MG-1		Hap_14	NA	Saccharomyces cerevisiae											Cachaça	Anthropic			Minas Gerais	Brazil	South America	Neotropic	-18.5265	-44.1589					Badotti et al. 2013		Peris et al 2017		X	H
MG-10		Hap_14	NA	Saccharomyces cerevisiae											Cachaça	Anthropic			Minas Gerais	Brazil	South America	Neotropic	-18.5265	-44.1589					Badotti et al. 2013		Peris et al 2017		X	H
MG-11		Hap_14	NA	Saccharomyces cerevisiae											Cachaça	Anthropic			Minas Gerais	Brazil	South America	Neotropic	-18.5265	-44.1589					Badotti et al. 2013		Peris et al 2017		X	H
MG-2		Hap_14	NA	Saccharomyces cerevisiae											Cachaça	Anthropic			Minas Gerais	Brazil	South America	Neotropic	-18.5265	-44.1589					Badotti et al. 2013		Peris et al 2017		X	H
MG-5		Hap_14	NA	Saccharomyces cerevisiae											Cachaça	Anthropic			Minas Gerais	Brazil	South America	Neotropic	-18.5265	-44.1589					Badotti et al. 2013		Peris et al 2017		X	H
MG-6		Hap_1	NA	Saccharomyces cerevisiae											Cachaça	Anthropic			Minas Gerais	Brazil	South America	Neotropic	-18.5265	-44.1589					Badotti et al. 2013		Peris et al 2017		X	H
MG-7		Hap_14	NA	Saccharomyces cerevisiae											Cachaça	Anthropic			Minas Gerais	Brazil	South America	Neotropic	-18.5265	-44.1589					Badotti et al. 2013		Peris et al 2017		X	H
MG-8		Hap_14	NA	Saccharomyces cerevisiae											Cachaça	Anthropic			Minas Gerais	Brazil	South America	Neotropic	-18.5265	-44.1589					Badotti et al. 2013		Peris et al 2017		X	H
MG-9		Hap_14	NA	Saccharomyces cerevisiae											Cachaça	Anthropic			Minas Gerais	Brazil	South America	Neotropic	-18.5265	-44.1589					Badotti et al. 2013		Peris et al 2017		X	H
MG1		Hap_1	NA	Saccharomyces cerevisiae										Homo sapiens	genital	Anthropic		Barcelona	Cataluña	Spain	Europe	Paleartic	41.3826	2.17713			Querol	Rosa de Llanos	de Llanos et al 2004		Peris et al 2017		X	H
MG10		Hap_46	NA	Saccharomyces cerevisiae										Homo sapiens	genital	Anthropic		Barcelona	Cataluña	Spain	Europe	Paleartic	41.3826	2.17713			Querol	Rosa de Llanos	de Llanos et al 2004		Peris et al 2017		X	H
MG13		Hap_1	NA	Saccharomyces cerevisiae										Homo sapiens	genital	Anthropic		Barcelona	Cataluña	Spain	Europe	Paleartic	41.3826	2.17713			Querol	Rosa de Llanos	de Llanos et al 2004		Peris et al 2017		X	H
MG16		Hap_1	NA	Saccharomyces cerevisiae										Homo sapiens	genital	Anthropic		Barcelona	Cataluña	Spain	Europe	Paleartic	41.3826	2.17713			Querol	Rosa de Llanos	de Llanos et al 2004		Peris et al 2017		X	H
MG19		Hap_8	NA	Saccharomyces cerevisiae										Homo sapiens	genital	Anthropic		Barcelona	Cataluña	Spain	Europe	Paleartic	41.3826	2.17713			Querol	Rosa de Llanos	de Llanos et al 2004		Peris et al 2017		X	H
MG20		Hap_1	NA	Saccharomyces cerevisiae										Homo sapiens	genital	Anthropic		Barcelona	Cataluña	Spain	Europe	Paleartic	41.3826	2.17713			Querol	Rosa de Llanos	de Llanos et al 2004		Peris et al 2017		X	H
MG23		Hap_1	NA	Saccharomyces cerevisiae										Homo sapiens	genital	Anthropic		Barcelona	Cataluña	Spain	Europe	Paleartic	41.3826	2.17713			Querol	Rosa de Llanos	de Llanos et al 2004		Peris et al 2017		X	H
MG24		Hap_1	NA	Saccharomyces cerevisiae										Homo sapiens	genital	Anthropic		Barcelona	Cataluña	Spain	Europe	Paleartic	41.3826	2.17713			Querol	Rosa de Llanos	de Llanos et al 2004		Peris et al 2017		X	H
MG25		Hap_1	NA	Saccharomyces cerevisiae										Homo sapiens	genital	Anthropic		Barcelona	Cataluña	Spain	Europe	Paleartic	41.3826	2.17713			Querol	Rosa de Llanos	de Llanos et al 2004		Peris et al 2017		X	H
MG26		Hap_1	NA	Saccharomyces cerevisiae										Homo sapiens	genital	Anthropic		Barcelona	Cataluña	Spain	Europe	Paleartic	41.3826	2.17713			Querol	Rosa de Llanos	de Llanos et al 2004		Peris et al 2017		X	H
MG27		Hap_1	NA	Saccharomyces cerevisiae										Homo sapiens	genital	Anthropic		Barcelona	Cataluña	Spain	Europe	Paleartic	41.3826	2.17713			Querol	Rosa de Llanos	de Llanos et al 2004		Peris et al 2017		X	H
MG29		Hap_11	NA	Saccharomyces cerevisiae										Homo sapiens	genital	Anthropic		Barcelona	Cataluña	Spain	Europe	Paleartic	41.3826	2.17713			Querol	Rosa de Llanos	de Llanos et al 2004		Peris et al 2017		X	H
MG30		Hap_3	NA	Saccharomyces cerevisiae										Homo sapiens	genital	Anthropic		Barcelona	Cataluña	Spain	Europe	Paleartic	41.3826	2.17713			Querol	Rosa de Llanos	de Llanos R. 2004		Peris et al 2017		X	H
MG31		Hap_1	NA	Saccharomyces cerevisiae										Homo sapiens	genital	Anthropic		Barcelona	Cataluña	Spain	Europe	Paleartic	41.3826	2.17713			Querol	Rosa de Llanos	de Llanos et al 2004		Peris et al 2017		X	H
MGMX		Hap_7	NA	Saccharomyces cerevisiae											tequila	Anthropic	Guadalajara		Jalisco	Mexico	Central America	Neotropic	20.6761	-103.347					Arias 2008		Peris et al 2017		X	H
MH19		Hap_8	NA	Saccharomyces cerevisiae										Homo sapiens	faeces	Anthropic		Barcelona	Cataluña	Spain	Europe	Paleartic	41.3826	2.17713			Querol	Rosa de Llanos	de Llanos et al 2004		Peris et al 2017		X	H
MH27		Hap_8	NA	Saccharomyces cerevisiae										Homo sapiens	faeces	Anthropic		Barcelona	Cataluña	Spain	Europe	Paleartic	41.3826	2.17713			Querol	Rosa de Llanos	de Llanos et al 2004		Peris et al 2017		X	H
MH29		Hap_8	NA	Saccharomyces cerevisiae										Homo sapiens	faeces	Anthropic		Barcelona	Cataluña	Spain	Europe	Paleartic	41.3826	2.17713			Querol	Rosa de Llanos	de Llanos et al 2004		Peris et al 2017		X	H
MH34		Hap_7	NA	Saccharomyces cerevisiae										Homo sapiens	faeces	Anthropic		Barcelona	Cataluña	Spain	Europe	Paleartic	41.3826	2.17713			Querol	Rosa de Llanos	de Llanos et al 2004		Peris et al 2017		X	H
MH40		Hap_3	NA	Saccharomyces cerevisiae										Homo sapiens	faeces	Anthropic		Barcelona	Cataluña	Spain	Europe	Paleartic	41.3826	2.17713			Querol	Rosa de Llanos	de Llanos et al 2004		Peris et al 2017		X	H
MH41		Hap_14	NA	Saccharomyces cerevisiae											faeces	Anthropic		Barcelona	Cataluña	Spain	Europe	Paleartic	41.3826	2.17713			Querol	Rosa de Llanos	de Llanos et al 2004		Peris et al 2017		X	H
MH9		Hap_1	NA	Saccharomyces cerevisiae										Homo sapiens	faeces	Anthropic		Barcelona	Cataluña	Spain	Europe	Paleartic	41.3826	2.17713			Querol	Rosa de Llanos	de Llanos et al 2004		Peris et al 2017		X	H
MKSP5L.1		Hap_61	Hap_46	Saccharomyces eubayanus								West China		Quercus aquifolioides	Bark	Wild		Barkam	Sichuan	China	Asia	Paleartic	31.9058	102.207	2921				Bing et al 2014	Bing et al. 2014		X	X	H+S	X							X
MKSP7L.1		Hap_19	Hap_21	Saccharomyces eubayanus								Patagonia B	Holarctic	Quercus aquifolioides	Bark	Wild		Barkam	Sichuan	China	Asia	Paleartic	31.9058	102.207	2921				Bing et al 2014	Bing et al. 2014		X	X	H+S	X							X
MLFM2.4		Hap_25	NA	Saccharomyces uvarum								HOL-FE			Rotten wood	Wild		Milin	Tibet	China	Asia	Paleartic	29.2188	94.2181	3048				Bing et al 2014			X	X		X
MLSP4L.1		Hap_25	Hap_15	Saccharomyces uvarum								HOL-FE		Quercus aquifolioides	Bark	Wild		Milin	Tibet	China	Asia	Paleartic	29.2188	94.2181	3048				Bing et al 2014			X	X	H+S	X							X
MR1		Hap_3	NA	Saccharomyces cerevisiae										Homo sapiens	respiratory tract	Anthropic		Barcelona	Cataluña	Spain	Europe	Paleartic	41.3826	2.17713			Querol	Rosa de Llanos	de Llanos et al 2004		Peris et al 2017		X	H
MR17		Hap_3	NA	Saccharomyces cerevisiae										Homo sapiens	respiratory tract	Anthropic		Barcelona	Cataluña	Spain	Europe	Paleartic	41.3826	2.17713			Querol	Rosa de Llanos	de Llanos et al 2004		Peris et al 2017		X	H
MR19		Hap_8	NA	Saccharomyces cerevisiae										Homo sapiens	respiratory tract	Anthropic		Barcelona	Cataluña	Spain	Europe	Paleartic	41.3826	2.17713			Querol	Rosa de Llanos	de Llanos et al 2004		Peris et al 2017		X	H
MR2		Hap_8	NA	Saccharomyces cerevisiae										Homo sapiens	respiratory tract	Anthropic		Barcelona	Cataluña	Spain	Europe	Paleartic	41.3826	2.17713			Querol	Rosa de Llanos	de Llanos et al 2004		Peris et al 2017		X	H
MR22		Hap_3	NA	Saccharomyces cerevisiae										Homo sapiens	respiratory tract	Anthropic		Barcelona	Cataluña	Spain	Europe	Paleartic	41.3826	2.17713			Querol	Rosa de Llanos	de Llanos et al 2004		Peris et al 2017		X	H
MR23		Hap_3	NA	Saccharomyces cerevisiae										Homo sapiens	respiratory tract	Anthropic		Barcelona	Cataluña	Spain	Europe	Paleartic	41.3826	2.17713			Querol	Rosa de Llanos	de Llanos et al 2004		Peris et al 2017		X	H
MR25		Hap_40	Hap_28	S. cerevisiae x S. kudriavzevii								Natural Hybrid		Homo sapiens	respiratory tract	Anthropic				Spain	Europe	Paleartic	40.4168	-3.70386					Peris et al 2012a,c,2017a		Peris et al 2017		X	H
MR3		Hap_2	NA	Saccharomyces cerevisiae										Homo sapiens	respiratory tract	Anthropic		Barcelona	Cataluña	Spain	Europe	Paleartic	41.3826	2.17713			Querol	Rosa de Llanos	de Llanos et al 2004		Peris et al 2017		X	H
MR9		Hap_13	NA	Saccharomyces cerevisiae										Homo sapiens	respiratory tract	Anthropic		Barcelona	Cataluña	Spain	Europe	Paleartic	41.3826	2.17713			Querol	Rosa de Llanos	de Llanos et al 2004		Peris et al 2017		X	H
MRM		Hap_2	NA	Saccharomyces cerevisiae											jam	Anthropic				Spain	Europe	Paleartic	40.4168	-3.70386					Arias 2008		Peris et al 2017		X	H
NBRC1948		Hap_19	Hap_30	S. eubayanus x S. uvarum	CECT11185	FM1199	FM1309	NCTC2159								Anthropic				Unknown	Unknown	Unknown					Jose Sampaio		Libkind et al 2011		Peris et al 2017		X	H
NCAIM676	PYCC 6900	Hap_25	NA	S. eubayanus x S. uvarum											fermented drink	Anthropic				Hungary	Europe	Paleartic	47.1818	19.5061					Almeida et al. 2014		Peris et al 2017		X	H
NCAIM677		Hap_25	NA	S. eubayanus x S. uvarum											fermented drink	Anthropic				Hungary	Europe	Paleartic	47.1818	19.5061					Libkind et al 2011		Peris et al 2017		X	H
NCAIM770		Hap_19	NA	S. bayanus x S. uvarum											Beer	Anthropic				Hungary	Europe	Paleartic	47.1818	19.5061					Unknown		Peris et al 2017		X	H
NCAIM925		Hap_32	NA	Saccharomyces cerevisiae											apricot pulp	Anthropic				Hungary	Europe	Paleartic	47.1818	19.5061					Arias 2008		Peris et al 2017		X	H
NCYC361		Hap_77	Hap_3	Saccharomyces cerevisiae								Admixture			Beer spoilage strain from wort	Anthropic				Ireland	Europe	Paleartic	52.8652	-7.97946					Liti et al. 2009		Peris et al 2017		X	H
NPCC1282		Hap_30	NA	Saccharomyces eubayanus								Patagonia A	A2	Araucaria araucana	Seed	Wild	Caviahue		Neuquén	Argentina	South America	Neotropic	-37.8789	-71.0647	1600	2010-01-05			Rodríguez EM et al 2014	Langdon et al. 2020		X	X	H+S	X
NPCC1283		Hap_27	NA	Saccharomyces eubayanus								Patagonia A		Araucaria araucana	Seed	Wild	Caviahue		Neuquén	Argentina	South America	Neotropic	-37.8789	-71.0647	1600	2010-01-05			Rodríguez EM et al 2014			X	X	H+S	X
NPCC1284		Hap_27	NA	Saccharomyces eubayanus								Patagonia A	A2	Araucaria araucana	Seed	Wild	Caviahue		Neuquén	Argentina	South America	Neotropic	-37.8789	-71.0647	1600	2010-01-05			Rodríguez EM et al 2014	Langdon et al. 2020		X	X	H+S	X
NPCC1285		Hap_29	NA	Saccharomyces eubayanus								Patagonia B	A2	Araucaria araucana	Seed	Wild	Caviahue		Neuquén	Argentina	South America	Neotropic	-37.8789	-71.0647	1600	2010-01-05			Rodríguez EM et al 2014	Langdon et al. 2020		X	X	H+S	X
NPCC1286		Hap_29	NA	Saccharomyces eubayanus								Patagonia A	A2	Araucaria araucana	Bark	Wild	Caviahue		Neuquén	Argentina	South America	Neotropic	-37.8789	-71.0647	1600	2010-01-05			Rodríguez EM et al 2014	Langdon et al. 2020		X	X	H+S	X
NPCC1287		Hap_29	NA	Saccharomyces eubayanus								Patagonia B	A2	Araucaria araucana	Seed	Wild	Caviahue		Neuquén	Argentina	South America	Neotropic	-37.8789	-71.0647	1600	2010-01-05			Rodríguez EM et al 2014	Langdon et al. 2020		X	X	H+S	X
NPCC1288		Hap_25	NA	Saccharomyces uvarum										Araucaria araucana	Seed	Wild	Tromen	Lanin	Neuquén	Argentina	South America	Neotropic	-39.5851	-71.4261					Rodríguez EM et al 2014				X	H+S	X
NPCC1289		Hap_78	NA	Saccharomyces uvarum										Araucaria araucana	Bark	Wild		Huechulafquen	Neuquén	Argentina	South America	Neotropic	-39.7846	-71.3756					Rodríguez EM et al 2014				X	H+S	X
NPCC1290		Hap_25	NA	Saccharomyces uvarum										Araucaria araucana	Seed	Wild	Tromen	Lanin	Neuquén	Argentina	South America	Neotropic	-39.5851	-71.4261					Rodríguez EM et al 2014				X	H+S	X
NPCC1291		Hap_29	NA	Saccharomyces eubayanus								Patagonia A	A2	Araucaria araucana	Seed	Wild	Tromen	Lanin	Neuquén	Argentina	South America	Neotropic	-39.5851	-71.4261	1250	2010-04-04			Rodríguez EM et al 2014	Langdon et al. 2020		X	X	H+S	X
NPCC1292		Hap_27	NA	Saccharomyces eubayanus								Patagonia B	B2	Araucaria araucana	Bark	Wild	Tromen	Lanin	Neuquén	Argentina	South America	Neotropic	-39.5851	-71.4261	1250	2010-04-04			Rodríguez EM et al 2014	Langdon et al. 2020		X	X	H+S	X
NPCC1293		Hap_45	NA	Saccharomyces uvarum										Araucaria araucana	Bark	Wild		Huechulafquen	Neuquén	Argentina	South America	Neotropic	-39.7846	-71.3756					Rodríguez EM et al 2014				X	H+S	X
NPCC1294		Hap_27	NA	Saccharomyces eubayanus								Patagonia B	B2	Araucaria araucana	Seed	Wild	Tromen	Lanin	Neuquén	Argentina	South America	Neotropic	-39.5851	-71.4261	1250	2010-04-04			Rodríguez EM et al 2014	Langdon et al. 2020		X	X	H+S	X
NPCC1296		Hap_79	NA	Saccharomyces eubayanus								Patagonia A	A2	Araucaria araucana	Bark	Wild	Tromen	Lanin	Neuquén	Argentina	South America	Neotropic	-39.5851	-71.4261	1250	2010-04-04			Rodríguez EM et al 2014	Langdon et al. 2020		X	X	H+S	X
NPCC1297		Hap_30	NA	Saccharomyces eubayanus								Patagonia B	B2	Araucaria araucana	Seed	Wild	Tromen	Lanin	Neuquén	Argentina	South America	Neotropic	-39.5851	-71.4261	1250	2010-04-04			Rodríguez EM et al 2014	Langdon et al. 2020		X	X	H+S	X
NPCC1298		Hap_35	NA	Saccharomyces uvarum										Araucaria araucana	Bark	Wild	Tromen	Lanin	Neuquén	Argentina	South America	Neotropic	-39.5851	-71.4261					Rodríguez EM et al 2014				X	H+S	X
NPCC1301		Hap_27	NA	Saccharomyces eubayanus								Patagonia B	B2	Araucaria araucana	Seed	Wild	Tromen	Lanin	Neuquén	Argentina	South America	Neotropic	-39.5851	-71.4261	1250	2010-04-04			Rodríguez EM et al 2014	Langdon et al. 2020		X	X	H+S	X
NPCC1302		Hap_79	NA	Saccharomyces eubayanus								Patagonia B	B2	Araucaria araucana	Seed	Wild	Tromen	Lanin	Neuquén	Argentina	South America	Neotropic	-39.5851	-71.4261	1250	2010-04-04			Rodríguez EM et al 2014	Langdon et al. 2020		X	X	H+S	X
NRRLY-12630		Hap_80	NA	Naumovozyma castellii														Unknown	Unknown	Unknown	NA	NA							Peris et al 2017				X
OX3M		Hap_2	NA	Saccharomyces cerevisiae											Tequila, Jal.	Anthropic				Mexico	Central America	Neotropic	19.4325	-99.1332					Armando 2008		Peris et al 2017		X	H
PB7		Hap_43	NA	S. cerevisiae x S. kudriavzevii								Natural Hybrid		Pietro Picudo wine	Wine	Anthropic		León	Castilla y León	Spain	Europe	Paleartic	42.6341	-5.97142			Querol	José Manuel Álvarez	Peris et al 2012a,b,c,2017a		Peris et al 2017		X	H
PE-1		Hap_7	NA	Saccharomyces cerevisiae											Cachaça	Anthropic			Pernambuco	Brazil	South America	Neotropic	-8.41275	-38.3088					Badotti et al. 2013		Peris et al 2017		X	H
PE-2		Hap_7	NA	Saccharomyces cerevisiae											Cachaça	Anthropic			Pernambuco	Brazil	South America	Neotropic	-8.41275	-38.3088					Badotti et al. 2013		Peris et al 2017		X	H
PE-3		Hap_7	NA	Saccharomyces cerevisiae											Cachaça	Anthropic			Pernambuco	Brazil	South America	Neotropic	-8.41275	-38.3088					Badotti et al. 2013		Peris et al 2017		X	H
PE-4		Hap_13	NA	Saccharomyces cerevisiae											Cachaça	Anthropic			Pernambuco	Brazil	South America	Neotropic	-8.41275	-38.3088					Badotti et al. 2013		Peris et al 2017		X	H
PE-5		Hap_7	NA	Saccharomyces cerevisiae											Cachaça	Anthropic			Pernambuco	Brazil	South America	Neotropic	-8.41275	-38.3088					Badotti et al. 2013		Peris et al 2017		X	H
PE-6		Hap_7	NA	Saccharomyces cerevisiae											Cachaça	Anthropic			Pernambuco	Brazil	South America	Neotropic	-8.41275	-38.3088					Badotti et al. 2013		Peris et al 2017		X	H
PE-7		Hap_7	NA	Saccharomyces cerevisiae											Cachaça	Anthropic			Pernambuco	Brazil	South America	Neotropic	-8.41275	-38.3088					Badotti et al. 2013		Peris et al 2017		X	H
PYCC4567	PYCC 4567	Hap_25	NA	Saccharomyces uvarum										Ribes nigrum	Juice	Anthropic				Unknown	Unknown	Unknown							Bing et al 2014				X	H
Q59.1		NA	Hap_6	Saccharomyces paradoxus								EU	West Eurasia (A)	Quercus sp.	Bark	Wild	Windsor Great Park			UK	Europe	Paleartic	51.4241	-0.617771					Bergström et al 2014			X		H+S								X
Q95.3		NA	Hap_6	Saccharomyces paradoxus								EU	West Eurasia (A)	Quercus spp	Bark	Wild	Windsor Great Park			UK	Europe	Paleartic	51.4241	-0.617771					Bergström et al 2014			X		H+S								X
QC10		Hap_29	NA	Saccharomyces eubayanus								Patagonia B		Quercus robur	Bark	Wild	Bariloche City	Nahuel Huapi	Río Negro	Argentina	South America	Neotropic	-41.1375	-71.321	895.6	2013-05-21			Eizaguirre et al 2018		Eizaguirre et al 2018	X	X	H+S	X
QC13		Hap_27	NA	Saccharomyces eubayanus								Patagonia A		Quercus robur	Bark	Wild	Bariloche City	Nahuel Huapi	Río Negro	Argentina	South America	Neotropic	-41.1256	-71.2105	865	2013-05-21			Eizaguirre et al 2018		Eizaguirre et al 2018	X	X	H+S	X
QC14		Hap_29	NA	Saccharomyces eubayanus								Patagonia B		Quercus robur	Bark	Wild	Bariloche City	Nahuel Huapi	Río Negro	Argentina	South America	Neotropic	-41.1197	-71.2195	821	2013-05-21			Eizaguirre et al 2018		Eizaguirre et al 2018	X	X	H+S	X
QC16		Hap_30	NA	Saccharomyces eubayanus								Patagonia A		Quercus robur	Bark	Wild	Bariloche City	Nahuel Huapi	Río Negro	Argentina	South America	Neotropic	-41.1197	-71.2194	823	2013-05-21			Eizaguirre et al 2018		Eizaguirre et al 2018	X	X	H+S	X
QC17		Hap_29	NA	Saccharomyces eubayanus								Patagonia A		Quercus robur	Bark	Wild	Bariloche City	Nahuel Huapi	Río Negro	Argentina	South America	Neotropic	-41.1197	-71.2194	823	2013-05-21			Eizaguirre et al 2018		Eizaguirre et al 2018	X	X	H+S	X
QC18		Hap_29	NA	Saccharomyces eubayanus								Patagonia A		Quercus robur	Bark	Wild	Bariloche City	Nahuel Huapi	Río Negro	Argentina	South America	Neotropic	-41.12	-71.228	820	2013-05-21			Eizaguirre et al 2018		Eizaguirre et al 2018	X	X	H+S	X
QC21		Hap_27	NA	Saccharomyces eubayanus								Patagonia A		Quercus robur	Bark	Wild	Bariloche City	Nahuel Huapi	Río Negro	Argentina	South America	Neotropic	-41.12	-71.228	820	2013-05-21			Eizaguirre et al 2018		Eizaguirre et al 2018	X	X	H+S	X
QC6		Hap_83	NA	Saccharomyces eubayanus								Patagonia A		Quercus robur	Bark	Wild	Bariloche City	Nahuel Huapi	Río Negro	Argentina	South America	Neotropic	-41.1172	-71.4141	824.5	2013-05-21			Eizaguirre et al 2018		Eizaguirre et al 2018	X	X	H+S	X
QC7		Hap_30	NA	Saccharomyces eubayanus								Patagonia A		Quercus robur	Bark	Wild	Bariloche City	Nahuel Huapi	Río Negro	Argentina	South America	Neotropic	-41.1172	-71.4141	824.5	2013-05-21			Eizaguirre et al 2018		Eizaguirre et al 2018	X	X	H+S	X
QC8b		Hap_27	NA	Saccharomyces eubayanus								Patagonia A		Quercus robur	Bark	Wild	Bariloche City	Nahuel Huapi	Río Negro	Argentina	South America	Neotropic	-41.1225	-71.4022	817.5	2013-05-21			Eizaguirre et al 2018		Eizaguirre et al 2018	X	X	H+S	X
QC9		Hap_27	NA	Saccharomyces eubayanus								Patagonia A		Quercus robur	Bark	Wild	Bariloche City	Nahuel Huapi	Río Negro	Argentina	South America	Neotropic	-41.1225	-71.4022	817.5	2013-05-21			Eizaguirre et al 2018		Eizaguirre et al 2018	X	X	H+S	X
RG1MX		Hap_11	NA	Saccharomyces cerevisiae															Jalisco	Mexico	Central America	Neotropic	20.3333	-103.667					Arias 2008		Peris et al 2017		X
RJ-1		Hap_2	NA	Saccharomyces cerevisiae											Cachaça	Anthropic			Rio de Janeiro	Brazil	South America	Neotropic	-22.2753	-42.4194					Badotti et al. 2013		Peris et al 2017		X	H
RJ-10		Hap_2	NA	Saccharomyces cerevisiae											Cachaça	Anthropic			Rio de Janeiro	Brazil	South America	Neotropic	-22.2753	-42.4194					Badotti et al. 2013		Peris et al 2017		X	H
RJ-11		Hap_2	NA	Saccharomyces cerevisiae											Cachaça	Anthropic			Rio de Janeiro	Brazil	South America	Neotropic	-22.2753	-42.4194					Badotti et al. 2013		Peris et al 2017		X	H
RJ-12		Hap_2	NA	Saccharomyces cerevisiae											Cachaça	Anthropic			Rio de Janeiro	Brazil	South America	Neotropic	-22.2753	-42.4194					Badotti et al. 2013		Peris et al 2017		X	H
RJ-13		Hap_2	NA	Saccharomyces cerevisiae											Cachaça	Anthropic			Rio de Janeiro	Brazil	South America	Neotropic	-22.2753	-42.4194					Badotti et al. 2013		Peris et al 2017		X	H
RJ-14		Hap_2	NA	Saccharomyces cerevisiae											Cachaça	Anthropic			Rio de Janeiro	Brazil	South America	Neotropic	-22.2753	-42.4194					Badotti et al. 2013		Peris et al 2017		X	H
RJ-17		Hap_2	NA	Saccharomyces cerevisiae											Cachaça	Anthropic			Rio de Janeiro	Brazil	South America	Neotropic	-22.2753	-42.4194					Badotti et al. 2013		Peris et al 2017		X	H
RJ-18		Hap_2	NA	Saccharomyces cerevisiae											Cachaça	Anthropic			Rio de Janeiro	Brazil	South America	Neotropic	-22.2753	-42.4194					Badotti et al. 2013		Peris et al 2017		X	H
RJ-19		Hap_2	NA	Saccharomyces cerevisiae											Cachaça	Anthropic			Rio de Janeiro	Brazil	South America	Neotropic	-22.2753	-42.4194					Badotti et al. 2013		Peris et al 2017		X	H
RJ-2		Hap_2	NA	Saccharomyces cerevisiae											Cachaça	Anthropic			Rio de Janeiro	Brazil	South America	Neotropic	-22.2753	-42.4194					Badotti et al. 2013		Peris et al 2017		X	H
RJ-20		Hap_2	NA	Saccharomyces cerevisiae											Cachaça	Anthropic			Rio de Janeiro	Brazil	South America	Neotropic	-22.2753	-42.4194					Badotti et al. 2013		Peris et al 2017		X	H
RJ-3		Hap_2	NA	Saccharomyces cerevisiae											Cachaça	Anthropic			Rio de Janeiro	Brazil	South America	Neotropic	-22.2753	-42.4194					Badotti et al. 2013		Peris et al 2017		X	H
RJ-4		Hap_2	NA	Saccharomyces cerevisiae											Cachaça	Anthropic			Rio de Janeiro	Brazil	South America	Neotropic	-22.2753	-42.4194					Badotti et al. 2013		Peris et al 2017		X	H
RJ-5		Hap_2	NA	Saccharomyces cerevisiae											Cachaça	Anthropic			Rio de Janeiro	Brazil	South America	Neotropic	-22.2753	-42.4194					Badotti et al. 2013		Peris et al 2017		X	H
RJ-6		Hap_2	NA	Saccharomyces cerevisiae											Cachaça	Anthropic			Rio de Janeiro	Brazil	South America	Neotropic	-22.2753	-42.4194					Badotti et al. 2013		Peris et al 2017		X	H
RJ-7		Hap_2	NA	Saccharomyces cerevisiae											Cachaça	Anthropic			Rio de Janeiro	Brazil	South America	Neotropic	-22.2753	-42.4194					Badotti et al. 2013		Peris et al 2017		X	H
RJ-8		Hap_2	NA	Saccharomyces cerevisiae											Cachaça	Anthropic			Rio de Janeiro	Brazil	South America	Neotropic	-22.2753	-42.4194					Badotti et al. 2013		Peris et al 2017		X	H
RJ-9		Hap_2	NA	Saccharomyces cerevisiae											Cachaça	Anthropic			Rio de Janeiro	Brazil	South America	Neotropic	-22.2753	-42.4194					Badotti et al. 2013		Peris et al 2017		X	H
RTSP5L.1		Hap_61	Hap_46	Saccharomyces eubayanus								West China		Quercus aquifolioides	Bark	Wild		Zamtang	Sichuan	China	Asia	Paleartic	32.2658	100.979	3024				Bing et al 2014	Bing et al. 2014		X	X	H+S	X							X
RTSP8L.2		Hap_61	NA	Saccharomyces eubayanus								West China		Quercus aquifolioides	Bark	Wild		Zamtang	Sichuan	China	Asia	Paleartic	32.2658	100.979	3024				Bing et al 2014	Bing et al. 2014		X	X	H+S	X
S04		Hap_25	NA	Saccharomyces uvarum											Cider	Anthropic		Clonmel	Tipperary	Ireland	Europe	Paleartic	52.355	-7.70389					Pérez-Través et al 2014		Peris et al 2017		X	H
S10		Hap_25	NA	Saccharomyces uvarum											Cider	Anthropic		Clonmel	Tipperary	Ireland	Europe	Paleartic	52.355	-7.70389					Pérez-Través et al 2014		Peris et al 2017		X	H
S14		Hap_25	NA	Saccharomyces uvarum											Cider	Anthropic		Clonmel	Tipperary	Ireland	Europe	Paleartic	52.355	-7.70389					Pérez-Través et al 2014		Peris et al 2017		X	H
S20		Hap_25	NA	Saccharomyces uvarum											Cider	Anthropic		Clonmel	Tipperary	Ireland	Europe	Paleartic	52.355	-7.70389					Pérez-Través et al 2014		Peris et al 2017		X	H
S288C		Hap_3	Hap_4	Saccharomyces cerevisiae								Admixture			Lab strain	Anthropic	California		California	USA	North America	Neartic	36.7015	-118.756					Goffeau et al 1996/Liti et al. 2009	Liti et al. 2009	Peris et al 2017		X	H		X	X			X	X		X	X	X	X	X	X	X
S36.7		NA	Hap_6	Saccharomyces paradoxus								EU	West Eurasia (A)	Quercus spp	Bark	Wild	Silwood Park			UK	Europe	Paleartic	51.4115	-0.641838					Bergström et al 2014	Bergström et al. 2014		X		H+S								X
S6U		Hap_3	NA	S. cerevisiae x S. uvarum	CBS8615	AWRI1436						Natural Hybrid	Vin7		Wine	Anthropic				Italy	Europe	Paleartic	42.6384	12.6743					Almeida et al. 2014, Borneman et al 2016	Almeida et al. 2014	Peris et al 2017		X	H
SC-1		Hap_14	NA	Saccharomyces cerevisiae											Cachaça	Anthropic			Santa Catarina	Brazil	South America	Neotropic	-27.0628	-51.115					Badotti et al. 2013		Peris et al 2017		X	H
SC-10		Hap_14	NA	Saccharomyces cerevisiae											Cachaça	Anthropic			Santa Catarina	Brazil	South America	Neotropic	-27.0628	-51.115					Badotti et al. 2013		Peris et al 2017		X	H
SC-11		Hap_14	NA	Saccharomyces cerevisiae											Cachaça	Anthropic			Santa Catarina	Brazil	South America	Neotropic	-27.0628	-51.115					Badotti et al. 2013		Peris et al 2017		X	H
SC-12		Hap_14	NA	Saccharomyces cerevisiae											Cachaça	Anthropic			Santa Catarina	Brazil	South America	Neotropic	-27.0628	-51.115					Badotti et al. 2013		Peris et al 2017		X	H
SC-13		Hap_14	NA	Saccharomyces cerevisiae											Cachaça	Anthropic			Santa Catarina	Brazil	South America	Neotropic	-27.0628	-51.115					Badotti et al. 2013		Peris et al 2017		X	H
SC-2		Hap_14	NA	Saccharomyces cerevisiae											Cachaça	Anthropic			Santa Catarina	Brazil	South America	Neotropic	-27.0628	-51.115					Badotti et al. 2013		Peris et al 2017		X	H
SC-3		Hap_14	NA	Saccharomyces cerevisiae											Cachaça	Anthropic			Santa Catarina	Brazil	South America	Neotropic	-27.0628	-51.115					Badotti et al. 2013		Peris et al 2017		X	H
SC-4		Hap_14	NA	Saccharomyces cerevisiae											Cachaça	Anthropic			Santa Catarina	Brazil	South America	Neotropic	-27.0628	-51.115					Badotti et al. 2013		Peris et al 2017		X	H
SC-5		Hap_2	NA	Saccharomyces cerevisiae											Cachaça	Anthropic			Santa Catarina	Brazil	South America	Neotropic	-27.0628	-51.115					Badotti et al. 2013		Peris et al 2017		X	H
SC-6		Hap_2	NA	Saccharomyces cerevisiae											Cachaça	Anthropic			Santa Catarina	Brazil	South America	Neotropic	-27.0628	-51.115					Badotti et al. 2013		Peris et al 2017		X	H
SC-7		Hap_14	NA	Saccharomyces cerevisiae											Cachaça	Anthropic			Santa Catarina	Brazil	South America	Neotropic	-27.0628	-51.115					Badotti et al. 2013		Peris et al 2017		X	H
SC-8		Hap_14	NA	Saccharomyces cerevisiae											Cachaça	Anthropic			Santa Catarina	Brazil	South America	Neotropic	-27.0628	-51.115					Badotti et al. 2013		Peris et al 2017		X	H
SC-9		Hap_14	NA	Saccharomyces cerevisiae											Cachaça	Anthropic			Santa Catarina	Brazil	South America	Neotropic	-27.0628	-51.115					Badotti et al. 2013		Peris et al 2017		X	H
Sc6		Hap_14	NA	Saccharomyces cerevisiae																Unknown	Unknown	Unknown							Arias 2008		Peris et al 2017		X
Sc97		Hap_3	NA	Saccharomyces cerevisiae											Cider	Anthropic		Clonmel	Tipperary	Ireland	Europe	Paleartic	52.355	-7.70389					Arias 2008		Peris et al 2017		X	H
SD1		Hap_77	Hap_4	Saccharomyces cerevisiae								CHN VI		Persimmon		Wild		Anqiu	Shandong	China	Asia	Paleartic	36.4783	119.214					Wang et al 2012			X	X	H+S	X							X
SD2		Hap_77	Hap_4	Saccharomyces cerevisiae								CHN VI		Quercus sp.	Bark	Wild		Taian	Shandong	China	Asia	Paleartic	36.1965	117.082					Wang et al 2012			X	X	H+S	X							X
SOM		Hap_3	NA	Saccharomyces cerevisiae											Sotol	Wild	Chihuahua		Chihuahua	Mexico	Central America	Neartic	28.6543	-106.084					Arias 2008		Peris et al 2017		X		X
SOY3		Hap_34	NA	S. cerevisiae x S. kudriavzevii								Natural Hybrid		Graševina (Welschriesling) must fermentation	Wine	Anthropic		Daruvar		Croatia	Europe	Paleartic	45.5927	17.2236			Querol	Sandi Orlic	Peris et al 2012a,b,c,2017a		Peris et al 2017		X	H
SP-1		Hap_1	NA	Saccharomyces cerevisiae											Cachaça	Anthropic			Sao Paulo	Brazil	South America	Neotropic	-21.955	-49.0232					Badotti et al. 2013		Peris et al 2017		X	H
SP-10		Hap_11	NA	Saccharomyces cerevisiae											Cachaça	Anthropic			Sao Paulo	Brazil	South America	Neotropic	-21.955	-49.0232					Badotti et al. 2013		Peris et al 2017		X	H
SP-11		Hap_1	NA	Saccharomyces cerevisiae											Cachaça	Anthropic			Sao Paulo	Brazil	South America	Neotropic	-21.955	-49.0232					Badotti et al. 2013		Peris et al 2017		X	H
SP-12		Hap_1	NA	Saccharomyces cerevisiae											Cachaça	Anthropic			Sao Paulo	Brazil	South America	Neotropic	-21.955	-49.0232					Badotti et al. 2013		Peris et al 2017		X	H
SP-2		Hap_1	NA	Saccharomyces cerevisiae											Cachaça	Anthropic			Sao Paulo	Brazil	South America	Neotropic	-21.955	-49.0232					Badotti et al. 2013		Peris et al 2017		X	H
SP-3		Hap_1	NA	Saccharomyces cerevisiae											Cachaça	Anthropic			Sao Paulo	Brazil	South America	Neotropic	-21.955	-49.0232					Badotti et al. 2013		Peris et al 2017		X	H
SP-4		Hap_1	NA	Saccharomyces cerevisiae											Cachaça	Anthropic			Sao Paulo	Brazil	South America	Neotropic	-21.955	-49.0232					Badotti et al. 2013		Peris et al 2017		X	H
SP-7		Hap_1	NA	Saccharomyces cerevisiae											Cachaça	Anthropic			Sao Paulo	Brazil	South America	Neotropic	-21.955	-49.0232					Badotti et al. 2013		Peris et al 2017		X	H
SP-9		Hap_8	NA	Saccharomyces cerevisiae											Cachaça	Anthropic			Sao Paulo	Brazil	South America	Neotropic	-21.955	-49.0232					Badotti et al. 2013		Peris et al 2017		X	H
SPG126		Hap_34	NA	S. cerevisiae x S. kudriavzevii	HWD126							Natural Hybrid			Wine	Anthropic			Wädenswill	Switzerland	Europe	Paleartic	47.2279	8.6702					Gonzalez et al 2006, Erny et al 2012, Peris et al 2012c,2017a		Peris et al 2017		X	H
SPG14-91		Hap_34	NA	S. cerevisiae x S. kudriavzevii								Natural Hybrid			Wine	Anthropic			Wädenswill	Switzerland	Europe	Paleartic	47.2279	8.6702					Gonzalez et al 2006, Peris et al 2012c,2017a		Peris et al 2017		X	H
SPG16-91		Hap_34	NA	S. cerevisiae x S. kudriavzevii								Natural Hybrid			Wine	Anthropic			Wädenswill	Switzerland	Europe	Paleartic	47.2279	8.6702					Gonzalez et al 2006, Belloch et al 2009, Peris et al 2012b,c,2017a		Peris et al 2017		X	H
SPG172		Hap_34	NA	S. cerevisiae x S. kudriavzevii								Natural Hybrid			Wine	Anthropic			Wädenswill	Switzerland	Europe	Paleartic	47.2279	8.6702					Gonzalez et al 2006, Peris et al 2012c,2017a		Peris et al 2017		X	H
SPG319		Hap_34	NA	S. cerevisiae x S. kudriavzevii	HWD319							Natural Hybrid			Wine	Anthropic			Wädenswill	Switzerland	Europe	Paleartic	47.2279	8.6702					Gonzalez et al 2006, Erny et al 2012, Peris et al 2012c,2017a		Peris et al 2017		X	H
SPG441		Hap_34	NA	S. cerevisiae x S. kudriavzevii	HWD441							Natural Hybrid		Homo sapiens	Wine	Anthropic			Wädenswill	Switzerland	Europe	Paleartic	47.2279	8.6702					Gonzalez et al 2006, Belloch et al 2009, Erny et al 2012, Peris et al 2012b,c,2017a		Peris et al 2017		X	H
SX1		Hap_1	Hap_13	Saccharomyces cerevisiae								CHN II		Fagaceae	Bark	Wild	Qinling Mountain		Shannxi	China	Asia	Paleartic	34.676	112.413					Wang et al 2012/Peter et al 2018	Peter et al. 2018		X	X	H+S	X	X	X					X	X	X	X	X	X	X	X
SX10		Hap_77	Hap_4	Saccharomyces cerevisiae								CHN VI		Persimmon		Wild	Qinling Mountain		Shannxi	China	Asia	Paleartic	34.676	112.413					Wang et al 2012			X	X	H+S	X							X
SX2		Hap_84	Hap_13	Saccharomyces cerevisiae								CHN II		Fagaceae	Bark	Wild	Qinling Mountain		Shannxi	China	Asia	Paleartic	34.676	112.413					Wang et al 2012			X	X	H+S	X							X
SX4		Hap_1	Hap_13	Saccharomyces cerevisiae								CHN II		Fagaceae	Bark	Wild	Qinling Mountain		Shannxi	China	Asia	Paleartic	34.676	112.413					Wang et al 2012			X	X	H+S	X							X
SX6		Hap_1	Hap_13	Saccharomyces cerevisiae								CHN II		Quercus fabri	Bark	Wild	Qinling Mountain		Shannxi	China	Asia	Paleartic	34.676	112.413					Wang et al 2012			X	X	H+S	X							X
SX7		Hap_1	Hap_4	Saccharomyces cerevisiae								CHN II		Fagaceae	Bark	Wild	Qinling Mountain		Shannxi	China	Asia	Paleartic	34.676	112.413					Wang et al 2012			X	X	H+S	X							X
T21.4		NA	Hap_6	Saccharomyces paradoxus								EU	West Eurasia (A)	Quercus spp	Bark	Wild	Silwood Park			UK	Europe	Paleartic	51.4115	-0.641838					Bergström et al 2014	Bergström et al. 2014		X		H+S								X
TO-1		Hap_14	NA	Saccharomyces cerevisiae											Cachaça	Anthropic			Tocantins	Brazil	South America	Neotropic	-10.8855	-48.3717					Badotti et al. 2013		Peris et al 2017		X	H
TO-10		Hap_13	NA	Saccharomyces cerevisiae											Cachaça	Anthropic			Tocantins	Brazil	South America	Neotropic	-10.8855	-48.3717					Badotti et al. 2013		Peris et al 2017		X	H
TO-11		Hap_13	NA	Saccharomyces cerevisiae											Cachaça	Anthropic			Tocantins	Brazil	South America	Neotropic	-10.8855	-48.3717					Badotti et al. 2013		Peris et al 2017		X	H
TO-12		Hap_13	NA	Saccharomyces cerevisiae											Cachaça	Anthropic			Tocantins	Brazil	South America	Neotropic	-10.8855	-48.3717					Badotti et al. 2013		Peris et al 2017		X	H
TO-13		Hap_13	NA	Saccharomyces cerevisiae											Cachaça	Anthropic			Tocantins	Brazil	South America	Neotropic	-10.8855	-48.3717					Badotti et al. 2013		Peris et al 2017		X	H
TO-2		Hap_14	NA	Saccharomyces cerevisiae											Cachaça	Anthropic			Tocantins	Brazil	South America	Neotropic	-10.8855	-48.3717					Badotti et al. 2013		Peris et al 2017		X	H
TO-3		Hap_13	NA	Saccharomyces cerevisiae											Cachaça	Anthropic			Tocantins	Brazil	South America	Neotropic	-10.8855	-48.3717					Badotti et al. 2013		Peris et al 2017		X	H
TO-4		Hap_13	NA	Saccharomyces cerevisiae											Cachaça	Anthropic			Tocantins	Brazil	South America	Neotropic	-10.8855	-48.3717					Badotti et al. 2013		Peris et al 2017		X	H
TO-5		Hap_13	NA	Saccharomyces cerevisiae											Cachaça	Anthropic			Tocantins	Brazil	South America	Neotropic	-10.8855	-48.3717					Badotti et al. 2013		Peris et al 2017		X	H
TO-6		Hap_14	NA	Saccharomyces cerevisiae											Cachaça	Anthropic			Tocantins	Brazil	South America	Neotropic	-10.8855	-48.3717					Badotti et al. 2013		Peris et al 2017		X	H
TO-7		Hap_14	NA	Saccharomyces cerevisiae											Cachaça	Anthropic			Tocantins	Brazil	South America	Neotropic	-10.8855	-48.3717					Badotti et al. 2013		Peris et al 2017		X	H
TO-8		Hap_13	NA	Saccharomyces cerevisiae											Cachaça	Anthropic			Tocantins	Brazil	South America	Neotropic	-10.8855	-48.3717					Badotti et al. 2013		Peris et al 2017		X	H
TO-9		Hap_13	NA	Saccharomyces cerevisiae											Cachaça	Anthropic			Tocantins	Brazil	South America	Neotropic	-10.8855	-48.3717					Badotti et al. 2013		Peris et al 2017		X	H
TTH25L.1		Hap_61	Hap_46	Saccharomyces eubayanus								West China		Quercus aquifolioides	Bark	Wild	Tongtianhe	Qinling	Shannxi	China	Asia	Paleartic	34.2655	108.954	1964				Bing et al 2014	Bing et al. 2014		X	X	H+S	X							X
TTH27L.1		Hap_61	NA	Saccharomyces eubayanus								West China		Quercus aquifolioides	Bark	Wild	Tongtianhe	Qinling	Shannxi	China	Asia	Paleartic	34.2655	108.954	1964				Bing et al 2014	Bing et al. 2014		X	X	H+S	X
UFMG-A1626		Hap_2	NA	Saccharomyces cerevisiae											distillery	Anthropic			Minas Gerais	Brazil	South America	Neotropic	-18.5265	-44.1589					Arias 2008		Peris et al 2017		X	H
UFMG-A1676		Hap_7	NA	Saccharomyces cerevisiae											distillery	Anthropic			Minas Gerais	Brazil	South America	Neotropic	-18.5265	-44.1589					Arias 2008		Peris et al 2017		X	H
UFMG-A2040		Hap_3	NA	Saccharomyces cerevisiae	UFMG-A2040										distillery	Anthropic			Minas Gerais	Brazil	South America	Neotropic	-18.5265	-44.1589					Arias 2008		Peris et al 2017		X	H
UFMG-A2170		Hap_2	NA	Saccharomyces cerevisiae	UFMG-A2170										distillery	Anthropic			Minas Gerais	Brazil	South America	Neotropic	-18.5265	-44.1589					Arias 2008		Peris et al 2017		X	H
UFMG-A2426		Hap_3	NA	Saccharomyces cerevisiae											distillery	Anthropic			Minas Gerais	Brazil	South America	Neotropic	-18.5265	-44.1589					Arias 2008		Peris et al 2017		X	H
UFRJ50791		Hap_24	Hap_14	Saccharomyces paradoxus	50791							America B		Drosophila sp.	Catalao point	Wild	Catalao point		Rio de Janeiro	Brazil	South America	Neotropic	-22.9018	-43.4862			Ed Louis		Liti et al 2009	Liti et al. 2009	Peris et al 2017	X	X	H+S	X							X
Ultralevura		Hap_8	NA	Saccharomyces cerevisiae											bakery	Anthropic				Unknown	Unknown	Unknown							Arias 2008		Peris et al 2017		X	H
UvCEG		Hap_3	NA	S. cerevisiae x S. kudriavzevii	Uvaferm CEG							Natural Hybrid			Wine	Anthropic			Epernay	France	Europe	Paleartic	49.0436	3.95516					Heinrich 2006, Erny et al 2012, Peris et al 2017a		Peris et al 2017		X	H
UWOPS99.807		Hap_35	NA	Saccharomyces uvarum	yHAB555							HOL-EU		Nothofagus sp.		Wild		Patagonia		Argentina	South America	Neotropic	-41.8101	-68.9063			Diego Libking	M.A. Lachance	Libkind et al 2011			X	X	H+S	X
Vin7		Hap_34	Hap_28	S. cerevisiae x S. kudriavzevii	Anchor Vin7	AWRI1432						Natural Hybrid	Eg8/Vin7	Commercial, Anchor	Wine	Anthropic			Alsace	France	Europe	Paleartic	48.1835	7.37952					Bradbury et al 2006, Borneman et al 2012,2016, Dunn et al 2012, Peris et al 2012a,b,c,2017a		Peris et al 2017		X	H
VRB		Hap_3	Hap_4	Saccharomyces cerevisiae											commercial strain	Anthropic				Spain	Europe	Paleartic	40.4168	-3.70386					Peris et al 2015		Peris et al 2017		X	H
W27		Hap_34	Hap_34	S. cerevisiae x S. kudriavzevii	FM1043	HWD77	WD27	AWRI1427				Natural Hybrid	Wine	Pinot noir	Wine	Anthropic			Wädenswill	Switzerland	Europe	Paleartic	47.2279	8.6702			Eladio Barrio		Gonzalez et al 2006, Belloch et al 2009, Hittinger et al 2010, Peris et al 2012b,c,2017a, Borneman et al 2016	Borneman et al. 2016	Peris et al 2017		X	H
W303		Hap_87	Hap_13	Saccharomyces cerevisiae	NCYC3467							Admixture			lab strain	Anthropic				North America	North America	Neartic	39.7837	-100.446					Bergström et al 2014	Bergström et al. 2014	Peris et al 2017		X	H
W34-70		Hap_19	Hap_68	S. cerevisiae x S. eubayanus	yHAB47	yHAB53	WLP830	B30	WS34/70			Patagonia B	Frohberg	Lager, CIBART, Frohberg	Beer	Anthropic				Germany	Europe	Paleartic	51.1657	10.4515			Diego Libkind		Okuno et al 2016/van den Broek et al 2015		Peris et al 2017		X	H
W46		Hap_34	NA	S. cerevisiae x S. kudriavzevii	Lalvin W46							Natural Hybrid			Wine	Anthropic			Wädenswill	Switzerland	Europe	Paleartic	47.2279	8.6702					Bradbury et al 2006, Gonzalez et al 2006, Belloch et al 2009, Peris et al 2012b,c,2017a		Peris et al 2017		X	H
W7		NA	Hap_6	Saccharomyces paradoxus								EU	West Eurasia (A)	Quercus spp		Wild	Silwood Park			UK	Europe	Paleartic	51.4115	-0.641838					Bergström et al 2014	Bergström et al. 2014		X		H+S								X
WLP705		Hap_11	Hap_1	Saccharomyces cerevisiae									Wine	Commercial		Anthropic													Borneman et al 2016	Borneman et al. 2016			X	H
Wy1026		Hap_31	NA	Saccharomyces cerevisiae										Cask Beer	Beer	Anthropic				Unknown	Unknown	Unknown					Dave Hall		Langdon et al 2020	Langdon et al. 2020			X	H
WY1084		Hap_31	Hap_17	Saccharomyces cerevisiae									Ale	Commercial		Anthropic													Borneman et al 2016	Borneman et al. 2016			X	H
Wy1187		Hap_31	Hap_17	Saccharomyces cerevisiae	yHAB589										Rinwood Beer	Anthropic				Unknown	Unknown	Unknown					Diego Eizaguirre / Dave Hall		Langdon et al 2020				X	H
Wy1338		Hap_19	NA	Saccharomyces cerevisiae	yHQL622	yHQL635	yHQL670							Belgian Strong Ale	Beer	Anthropic				Unknown	Unknown	Unknown					Dave Hall		Unknown				X	H
Wy1728		Hap_3	NA	Saccharomyces cerevisiae	yHQL623									Sottish Ale	Beer	Anthropic				Unknown	Unknown	Unknown					Dave Hall		Unknown				X	H
Wy2124		Hap_19	NA	S. cerevisiae x S. eubayanus	yHAB28	yHQL628								Bohemian Lager	Beer	Anthropic				Unknown	Unknown	Unknown					Diego Libkind/Dave Hall		Langdon et al 2020	Langdon et al. 2020			X	H
Wy2308		Hap_88	Hap_68	S. cerevisiae x S. eubayanus	yHQL630									Munich lager	Beer	Anthropic				Unknown	Unknown	Unknown					Dave Hall		Langdon et al 2020	Langdon et al. 2020			X	H
Wy2533		Hap_19	Hap_68	S. cerevisiae x S. eubayanus												Anthropic				Unknown	Unknown	Unknown					Dave Hall		Unknown				X	H
Wy2565		Hap_32	NA	Saccharomyces cerevisiae										Kolsch Beer	Beer	Anthropic				Unknown	Unknown	Unknown					Dave Hall		Langdon et al 2020	Langdon et al. 2020			X	H
Wy2633		Hap_19	NA	Saccharomyces sp.										October fest	Beer	Anthropic				Unknown	Unknown	Unknown					Dave Hall		Unknown				X	H
Wy3638		Hap_3	NA	Saccharomyces cerevisiae										B wheat Beer	Beer	Anthropic				Unknown	Unknown	Unknown					Dave Hall		Unknown				X	H
Wy3724		Hap_20	NA	Saccharomyces cerevisiae	yHQL633									Belgian Saison	Beer	Anthropic				Belgium	Europe	Paleartic	50.5039	4.46994			Dave Hall		Unknown				X	H
Y22-3		Hap_7	Hap_4	Saccharomyces cerevisiae	CRB									Banana	Fruit	Wild				Costa Rica	Central America	Neotropic	10.2736	-84.0739					Mcilwain et al 2016				X	H+S	X							X
Y6.5		NA	Hap_6	Saccharomyces paradoxus								EU	West Eurasia (A)	Quercus spp		Wild	Silwood Park			UK	Europe	Paleartic	51.4115	-0.641838					Bergström et al 2014	Bergström et al. 2014		X		H+S								X
Y7		NA	Hap_6	Saccharomyces paradoxus								EU	West Eurasia (A)	Quercus spp		Wild	Silwood Park			UK	Europe	Paleartic	51.4115	-0.641838					Bergström et al 2014	Bergström et al. 2014		X		H+S								X
XXYS14.1		Hap_23	Hap_4	Saccharomyces cerevisiae								CHN IX				Wild													Duan et al 2018	Duan et al. 2018		X	X		X		X	X	X			X	X	X			X
Y9		Hap_13	Hap_4	Saccharomyces cerevisiae	NRRLY-5997							Sake-Philippines			Ragi	Anthropic				Japan	Asia	Paleartic	36.5748	139.239					Liti et al. 2009	Liti et al. 2009	Peris et al 2017		X	H
yHAB273	PYCC 7603	Hap_25	NA	Saccharomyces uvarum	KEH.25.A.2									Quercus garryana	Soil	Wild			Oregon	USA	North America	Neartic	43.9793	-120.737		2008-10-01	Justin Fay		Peris et al 2017				X	H+S	X
yHAB276	PYCC 7606	Hap_25	NA	Saccharomyces uvarum	KEH.25.G.10									Quercus garryana	Bark	Wild			Oregon	USA	North America	Neartic	43.9793	-120.737		2008-10-01	Justin Fay		Peris et al 2017				X	H+S	X
yHAB279	PYCC 7609	Hap_94	NA	Saccharomyces uvarum	KEH.26.B.5									Quercus garryana	Soil	Wild			Oregon	USA	North America	Neartic	43.9793	-120.737		2008-10-01	Justin Fay		Peris et al 2017				X	H+S	X
yHAB280	PYCC 7610	Hap_25	NA	Saccharomyces uvarum	KEH.26.B.8									Quercus garryana	Bark	Wild			Oregon	USA	North America	Neartic	43.9793	-120.737		2008-10-01	Justin Fay		Peris et al 2017				X	H+S	X
yHAB307	PYCC 7619	Hap_34	NA	Saccharomyces kudriavzevii	DBVPG10159							EU				Wild	Parco del Monte Subasio, Area3	Perugia	Umbria	Italy	Europe	Paleartic	43.067	12.6524			Sampaio	Benedetta Turchetii	Peris et al 2017			X	X		X
yHAB308	PYCC 7620	Hap_34	NA	Saccharomyces kudriavzevii	EXF-7163						EU			Quercus robur		Wild	Novisad			Serbia	Europe	Paleartic	44.1534	20.5514			Sampaio	Polona Zalar	Peris et al 2017			X	X	H+S	X
yHAB309	PYCC 7621	Hap_34	NA	Saccharomyces kudriavzevii	EXF-7207							EU		Quercus pubescens		Wild	near village Pobori on the road to manastir Stanjevici		Budva	Montenegro	Europe	Paleartic	42.3349	18.8304			Sampaio	Polona Zalar	Peris et al 2017			X	X	H+S	X
yHAB310	PYCC 7622	Hap_34	NA	Saccharomyces kudriavzevii	EXF-7214							EU		Quercus pubescens		Wild	near village Pobori on the road to manastir Stanjevici		Budva	Montenegro	Europe	Paleartic	42.3349	18.8304			Sampaio	Polona Zalar	Peris et al 2017			X	X	H+S	X
yHAB313	PYCC 7625	Hap_34	NA	Saccharomyces kudriavzevii	ZP1009							EU		Quercus faginea	Soil	Wild	Eja,, Melres		Douro	Portugal	Europe	Paleartic	39.8855	-8.26887			Sampaio		Peris et al 2017			X	X	H+S	X
yHAB314	PYCC 7626	Hap_34	NA	Saccharomyces kudriavzevii	ZP1011							EU		Quercus faginea	Bark	Wild	Eja,, Melres		Douro	Portugal	Europe	Paleartic	39.8855	-8.26887			Sampaio		Peris et al 2017			X	X	H+S	X
yHAB315	PYCC 7627	Hap_50	Hap_28	Saccharomyces kudriavzevii	ZP1022						EU			Quercus faginea	Soil	Wild	Senande, local 2		Douro	Portugal	Europe	Paleartic	39.8855	-8.26887			Sampaio		Peris et al 2017			X	X	H+S	X							X
yHAB317	PYCC 7629	Hap_50	NA	Saccharomyces kudriavzevii	ZP1030							EU	2	Quercus faginea	Bark	Wild	Outeiro, sitio das carvalhas, Viseu		Centro	Portugal	Europe	Paleartic	40.4589	-8.02621	580		Sampaio		Peris et al 2017			X	X	H+S	X
yHAB318	PYCC 7630	Hap_50	NA	Saccharomyces kudriavzevii	ZP1031							EU	2	Quercus faginea	Soil	Wild	Outeiro, sitio das carvalhas, Viseu		Centro	Portugal	Europe	Paleartic	40.4589	-8.02621	580		Sampaio		Peris et al 2017			X	X	H+S	X
yHAB330	PYCC 7638	Hap_36	Hap_22	Saccharomyces arboricola	TB32.3=9							Asia A		Quercus sp.	Bark	Wild	Taibai Mountain		Shannxi	China	Asia	Paleartic	33.1741	107.714		2011-09-01	Qi-Ming Wang and Pei-Jie Han	Xu-Qian Shao	Peris et al 2017			X	X	H+S	X							X
yHAB332	PYCC 7640	Hap_52	Hap_57	Saccharomyces kudriavzevii	NGS26L-2=11							Asia A		Cyclobalanopsis myrsinifolia	Bark	Wild	Nangong Mountain		Shannxi	China	Asia	Paleartic	32.2198	109.014		2012-10-01	Qi-Ming	Jian Bing	Peris et al 2017			X	X
yHAB340	PYCC 7648	Hap_65	Hap_49	Saccharomyces mikatae	SXBL25.2=19							Asia B		Castanea mollissima	Bark	Wild		Zhouzhi	Shannxi	China	Asia	Paleartic	33.9269	108.122		2011-09-01	Qi-Ming Wang	Xu-Qian Shao	Peris et al 2017			X	X	H+S	X							X
yHAB345	PYCC 7653	Hap_97	Hap_41	Saccharomyces kudriavzevii	NGS8.1=24							Asia A		Cyclobalanopsis myrsinifolia	Bark	Wild	Nangong Mountain		Shannxi	China	Asia	Paleartic	32.2198	109.014		2012-10-01	Qi-Ming	Jian Bing	Peris et al 2017			X	X	H+S	X							X
yHAB351	PYCC 7659	Hap_98	Hap_58	Saccharomyces kudriavzevii	TTS25L.1=31							Asia B		Cyclobalanopsis jenseniana	Bark	Wild	Tiantai Mountain		Shannxi	China	Asia	Paleartic	29.1583	121.043		2012-10-01	Qi-Ming	Jian Bing	Peris et al 2017			X	X	H+S	X							X
yHAB359	PYCC 7667	Hap_36	Hap_22	Saccharomyces arboricola	HZZf36L.1=39							Asia A		Cyclobalanopsis jenseniana	Bark	Wild		Houzhenzi	Shannxi	China	Asia	Paleartic	34.3467	108.934		2012-10-01	Jian Bing and Pei-Jie Han	Jian Bing	Peris et al 2017			X	X	H+S	X							X
yHAB361	PYCC 7669	Hap_52	Hap_59	Saccharomyces kudriavzevii	TTS31L-1=41							Asia A		Cyclobalanopsis jenseniana	Bark	Wild	Tiantai Mountain		Shannxi	China	Asia	Paleartic	29.1582	121.043		2012-10-01	Qi-Ming	Jian Bing	Peris et al 2017			X	X	H+S	X							X
yHAB362	PYCC 7670	Hap_36	Hap_22	Saccharomyces arboricola	HZZf3.1=42							Asia A		Juglans cathayensis	Bark	Wild		Houzhenzi	Shannxi	China	Asia	Paleartic	34.3467	108.934		2012-10-01	Jian Bing and Pei-Jie Han	Jian Bing	Peris et al 2017			X	X	H+S	X							X
yHAB363	PYCC 7671	Hap_36	Hap_22	Saccharomyces arboricola	TBS13.1=43							Asia A		Quercus	Bark	Wild	Taibai Mountain		Shannxi	China	Asia	Paleartic	33.1741	107.714		2011-09-01	Qi-Ming Wang and Pei-Jie Han	Xu-Qian Shao	Peris et al 2017			X	X	H+S	X							X
yHAB364	PYCC 7672	Hap_36	Hap_22	Saccharomyces arboricola	NGS25L.2=44							Asia A		Cyclobalanopsis myrsinifolia	Bark	Wild	Nangong Mountain		Shannxi	China	Asia	Paleartic	32.2198	109.014		2012-10-01	Jian Bing and Pei-Jie Han	Jian Bing	Peris et al 2017			X	X	H+S	X							X
yHAB365	PYCC 7673	Hap_36	Hap_22	Saccharomyces arboricola	HZZt39L.1=45							Asia A		Cyclobalanopsis myrsinifolia	Bark	Wild		Houzhenzi	Shannxi	China	Asia	Paleartic	34.3467	108.934		2012-10-01	Jian Bing and Pei-Jie Han	Jian Bing	Peris et al 2017			X	X	H+S	X							X
yHAB366	PYCC 7674	Hap_36	Hap_22	Saccharomyces arboricola	HZZt32L.1=46							Asia A		Quercus cocciferoides	Bark	Wild		Houzhenzi	Shannxi	China	Asia	Paleartic	34.3467	108.934		2012-10-01	Jian Bing and Pei-Jie Han	Jian Bing	Peris et al 2017			X	X	H+S	X							X
yHAB367	PYCC 7675	Hap_36	Hap_22	Saccharomyces arboricola	TBS4.5=47							Asia A		Quercus	Bark	Wild	Taibai Mountain		Shannxi	China	Asia	Paleartic	33.1741	107.714		2011-09-01	Qi-Ming Wang and Pei-Jie Han	Xu-Qian Shao	Peris et al 2017			X	X	H+S	X							X
yHAB369	PYCC 7677	Hap_36	Hap_22	Saccharomyces arboricola	HZZs30L.2=49							Asia A		Cyclobalanopsis jenseniana	Bark	Wild		Houzhenzi	Shannxi	China	Asia	Paleartic	34.3467	108.934		2012-10-01	Jian Bing and Pei-Jie Han	Jian Bing	Peris et al 2017			X	X	H+S	X							X
yHAB370	PYCC 7678	Hap_36	Hap_22	Saccharomyces arboricola	TTH18L.1=50							Asia A		Cyclobalanopsis jenseniana	Bark	Wild		Tongtianhe	Shannxi	China	Asia	Paleartic	34.1694	106.614		2012-10-01	Jian Bing and Pei-Jie Han	Jian Bing	Peris et al 2017			X	X	H+S	X							X
yHAB373	PYCC 7681	Hap_36	Hap_22	Saccharomyces arboricola	HZZF30L-4=53							Asia A		Cyclobalanopsis jenseniana	Bark	Wild		Houzhenzi	Shannxi	China	Asia	Paleartic	34.3467	108.934		2012-10-01	Jian Bing and Pei-Jie Han	Jian Bing	Peris et al 2017			X	X	H+S	X							X
yHAB374	PYCC 7682	Hap_36	Hap_22	Saccharomyces arboricola	HZZY30L-1=54							Asia A		Cyclobalanopsis jenseniana	Bark	Wild		Houzhenzi	Shannxi	China	Asia	Paleartic	34.3467	108.934		2012-10-01	Jian Bing and Pei-Jie Han	Jian Bing	Peris et al 2017			X	X	H+S	X							X
yHAB375	PYCC 7683	Hap_36	Hap_22	Saccharomyces arboricola	TTH25L.4=55							Asia A		Cyclobalanopsis myrsinifolia	Bark	Wild		Tongtianhe	Shannxi	China	Asia	Paleartic	34.1694	106.614		2012-10-01	Jian Bing and Pei-Jie Han	Jian Bing	Peris et al 2017			X	X	H+S	X							X
yHAB377	PYCC 7685	Hap_97	Hap_59	Saccharomyces kudriavzevii	NGS16L-1=57							Asia A		Quercus cocciferoides	Bark	Wild	Nangong Mountain		Shannxi	China	Asia	Paleartic	32.2198	109.014		2012-10-01	Qi-Ming	Jian Bing	Peris et al 2017			X	X	H+S	X							X
yHAB381	PYCC 7688	Hap_36	Hap_61	Saccharomyces arboricola	NGS17L-2=61							Asia A		Quercus	Bark	Wild	Nangong Mountain		Shannxi	China	Asia	Paleartic	32.2198	109.014		2012-10-01	Jian Bing and Pei-Jie Han	Jian Bing	Peris et al 2017			X	X	H+S	X							X
yHAB384	PYCC 7691	Hap_92	NA	Saccharomyces kudriavzevii	JLFM8=65							Asia A			Rotten wood	Wild		Changbaishan	Jilin	China	Asia	Paleartic	43.8499	126.566		2007-08-01	Qi-Ming	Qi-Ming Wang	Peris et al 2017			X	X		X
yHAB386	PYCC 7693	Hap_36	Hap_22	Saccharomyces arboricola	HZZt18L.4=67							Asia A		Juglans cathayensis	Bark	Wild		Houzhenzi	Shannxi	China	Asia	Paleartic	34.3467	108.934		2012-10-01	Jian Bing and Pei-Jie Han	Jian Bing	Peris et al 2017			X	X	H+S	X							X
yHAB387	PYCC 7694	Hap_36	Hap_22	Saccharomyces arboricola	NGS17L.1=68							Asia A		Quercus	Bark	Wild	Nangong Mountain		Shannxi	China	Asia	Paleartic	32.2198	109.014		2012-10-01	Jian Bing and Pei-Jie Han	Jian Bing	Peris et al 2017			X	X	H+S	X							X
yHAB388	PYCC 7695	Hap_36	Hap_22	Saccharomyces arboricola	TTH23L.1=69							Asia A		Cyclobalanopsis myrsinifolia	Bark	Wild		Tongtianhe	Shannxi	China	Asia	Paleartic	34.1694	106.614		2012-10-01	Jian Bing and Pei-Jie Han	Jian Bing	Peris et al 2017			X	X	H+S	X							X
yHAB389	PYCC 7696	Hap_36	Hap_22	Saccharomyces arboricola	HZZf38L.1=70							Asia A		Cyclobalanopsis jenseniana	Bark	Wild		Houzhenzi	Shannxi	China	Asia	Paleartic	34.3467	108.934		2012-10-01	Jian Bing and Pei-Jie Han	Jian Bing	Peris et al 2017			X	X	H+S	X							X
yHAB390	PYCC 7697	Hap_36	Hap_22	Saccharomyces arboricola	HZZt5-6=71							Asia A		Quercus cocciferoides	Bark	Wild		Houzhenzi	Shannxi	China	Asia	Paleartic	34.3467	108.934		2012-10-01	Jian Bing and Pei-Jie Han	Jian Bing	Peris et al 2017			X	X	H+S	X							X
yHAB394	PYCC 7701	Hap_36	Hap_22	Saccharomyces arboricola	TTH3.3=75							Asia A		Cyclobalanopsis jenseniana	Bark	Wild		Tongtianhe	Shannxi	China	Asia	Paleartic	34.1694	106.614		2012-10-01	Jian Bing and Pei-Jie Han	Jian Bing	Peris et al 2017			X	X	H+S	X							X
yHAB396	PYCC 7703	Hap_102	Hap_41	Saccharomyces kudriavzevii	XS21L-1=77							Asia A		Cyclobalanopsis myrsinifolia	Bark	Wild		Xingshan	Hubei	China	Asia	Paleartic	31.3531	110.761		2012-10-01	Qi-Ming	Jian Bing	Peris et al 2017			X	X	H+S	X							X
yHAB400	PYCC 7707	Hap_36	Hap_22	Saccharomyces arboricola	HZZs33L.1=81							Asia A		Cyclobalanopsis jenseniana	Bark	Wild		Houzhenzi	Shannxi	China	Asia	Paleartic	34.3467	108.934		2012-10-01	Jian Bing and Pei-Jie Han	Jian Bing	Peris et al 2017			X	X	H+S	X							X
yHAB403	PYCC 7709	Hap_99	Hap_47	Saccharomyces kudriavzevii	XXYS22L-1=84							Asia A		Castanea henryi	Bark	Wild		Xiangxiyuan	Hubei	China	Asia	Paleartic	31.9925	112.125		2012-10-01	Qi-Ming	Jian Bing	Peris et al 2017			X	X	H+S	X							X
yHAB405	PYCC 7712	Hap_36	Hap_22	Saccharomyces arboricola	HZZF14-9=86							Asia A		Cyclobalanopsis jenseniana	Bark	Wild		Houzhenzi	Shannxi	China	Asia	Paleartic	34.3467	108.934		2012-10-01	Jian Bing and Pei-Jie Han	Jian Bing	Peris et al 2017			X	X	H+S	X							X
yHAB406	PYCC 7713	Hap_36	Hap_22	Saccharomyces arboricola	XXYs22.7=87							Asia A		Castanea henryi	Bark	Wild		Xiangxiyuan	Hubei	China	Asia	Paleartic	31.9925	112.125		2012-10-01	Jian Bing and Pei-Jie Han	Jian Bing	Peris et al 2017			X	X	H+S	X							X
yHAB407	PYCC 7714	Hap_89	Hap_59	Saccharomyces kudriavzevii	XXYS16L-5=88							Asia A		Castanea mollissima	Bark	Wild		Xiangxiyuan	Hubei	China	Asia	Paleartic	31.9925	112.125		2012-10-01	Qi-Ming	Jian Bing	Peris et al 2017			X	X	H+S	X							X
yHAB408	PYCC 7715	Hap_101	Hap_63	Saccharomyces kudriavzevii	XS18L-5=89							Asia A		Castanea mollissima	Bark	Wild		Xingshan	Hubei	China	Asia	Paleartic	31.3531	110.761		2012-10-01	Qi-Ming	Jian Bing	Peris et al 2017			X	X	H+S	X							X
yHAB409	PYCC 7716	Hap_103	Hap_63	Saccharomyces kudriavzevii	XXYS20L-8=90							Asia A		Cyclobalanopsis myrsinifolia	Bark	Wild		Xiangxiyuan	Hubei	China	Asia	Paleartic	31.9925	112.125		2012-10-01	Qi-Ming	Jian Bing	Peris et al 2017			X	X	H+S	X							X
yHAB411	PYCC 7718	Hap_36	Hap_22	Saccharomyces arboricola	TTH9.5=92							Asia A		Cyclobalanopsis myrsinifolia	Bark	Wild		Tongtianhe	Shannxi	China	Asia	Paleartic	34.1694	106.614		2012-10-01	Jian Bing and Pei-Jie Han	Jian Bing	Peris et al 2017			X	X	H+S	X							X
yHAB412	PYCC 7719	Hap_36	Hap_22	Saccharomyces arboricola	TTH24L.3=93							Asia A		Cyclobalanopsis myrsinifolia	Bark	Wild		Tongtianhe	Shannxi	China	Asia	Paleartic	34.1694	106.614		2012-10-01	Jian Bing and Pei-Jie Han	Jian Bing	Peris et al 2017			X	X	H+S	X							X
yHAB413	PYCC 7720	Hap_36	Hap_22	Saccharomyces arboricola	HZZt19L.1=94							Asia A		Quercus cocciferoides	Bark	Wild		Houzhenzi	Shannxi	China	Asia	Paleartic	34.3467	108.934		2012-10-01	Jian Bing and Pei-Jie Han	Jian Bing	Peris et al 2017			X	X	H+S	X							X
yHAB416	PYCC 7723	Hap_36	Hap_22	Saccharomyces arboricola	TTH17L.1=97							Asia A		Quercus cocciferoides	Bark	Wild		Tongtianhe	Shannxi	China	Asia	Paleartic	34.1694	106.614		2012-10-01	Jian Bing and Pei-Jie Han	Jian Bing	Peris et al 2017			X	X	H+S	X							X
yHAB419		Hap_36	NA	Saccharomyces arboricola	HZZs16L-1=100							Asia A		Castanea mollissima	Bark	Wild		Houzhenzi	Shannxi	China	Asia	Paleartic	34.3467	108.934		2012-10-01	Jian Bing and Pei-Jie Han	Jian Bing	Peris et al 2017			X	X	H+S	X
yHAB425	PYCC 7731	Hap_34	NA	Saccharomyces kudriavzevii	ZP1052						EU			Quercus ilex	Soil	Wild	Selmes		Beja	Portugal	Europe	Paleartic	38.1666	-7.76335			Sampaio		Peris et al 2017			X	X	H+S	X
yHAB432	PYCC 7736	Hap_105	NA	Saccharomyces kudriavzevii	ZP844							Asia B		Quercus acutissima		Wild			Fukuoka Prefecture	Japan	Asia	Paleartic	33.8017	130.53		2008-11-01	Sampaio		Peris et al 2017			X	X	H+S	X
yHAB439	PYCC 7743	Hap_52	NA	Saccharomyces kudriavzevii	ZP843							Admixture		Quercus glauca		Wild		Takamatsu-shi	Kagawa Prefecture	Japan	Asia	Paleartic	34.3435	134.048		2008-11-01	Sampaio		Peris et al 2017			X	X	H+S	X
yHAB444	PYCC 7748	Hap_106	NA	Saccharomyces uvarum	CRUB1573	TC3	8-2							Nothofagus dombeyi	Cyttaria harioti	Wild	Puente Guillelmo	Nahuel Huapi	Río Negro	Argentina	South America	Neotropic	-41.0987	-71.4506		2005-06-28	Diego Libking	R. Ulloa	Libkind et al 2011				X	H+S	X
yHAB445	PYCC 7749	Hap_35	NA	Saccharomyces uvarum	CRUB1570	TC4	2-c							Nothofagus dombeyi	Cyttaria harioti	Wild	Puente Guillelmo	Nahuel Huapi	Río Negro	Argentina	South America	Neotropic	-41.0987	-71.4506		2005-06-28	Diego Libking	R. Ulloa	Libkind et al 2011				X	H+S	X
yHAB446	PYCC 7750	Hap_35	NA	Saccharomyces uvarum	CRUB1584	TC5	6-2							Nothofagus dombeyi	Cyttaria harioti	Wild	Rucahuenu	Nahuel Huapi	Río Negro	Argentina	South America	Neotropic	-41.3591	-71.5146		2005-06-28	Diego Libking	R. Ulloa	Libkind et al 2011				X	H+S	X
yHAB448	PYCC 7752	Hap_51	NA	Saccharomyces uvarum	CRUB1590	TC7	3-1							Nothofagus dombeyi	Cyttaria harioti	Wild	Rucahuenu	Nahuel Huapi	Río Negro	Argentina	South America	Neotropic	-41.3591	-71.5146		2005-06-28	Diego Libking	R. Ulloa	Libkind et al 2011				X	H+S	X
yHAB449	PYCC 7753	Hap_35	NA	Saccharomyces uvarum	CRUB1592	TC8	8-1							Nothofagus dombeyi	Cyttaria harioti	Wild	Rucahuenu	Nahuel Huapi	Río Negro	Argentina	South America	Neotropic	-41.3591	-71.5146		2005-06-28	Diego Libking	R. Ulloa	Libkind et al 2011				X	H+S	X
yHAB450	PYCC 7754	Hap_35	NA	Saccharomyces uvarum	CRUB1601	TC9	5-1							Nothofagus dombeyi	Cyttaria harioti	Wild	Rucahuenu	Nahuel Huapi	Río Negro	Argentina	South America	Neotropic	-41.3591	-71.5146		2005-06-28	Diego Libking	R. Ulloa	Libkind et al 2011				X	H+S	X
yHAB451	PYCC 7755	Hap_35	NA	Saccharomyces uvarum	TC 10	B10-5	B10-5							Nothofagus antarctica	Bark	Wild	Pampa del Trompul	Lanin	Neuquén	Argentina	South America	Neotropic	-40.12	-71.4474		2009-04-01	Diego Libking		Libkind et al 2011				X	H+S	X
yHAB452	PYCC 7756	Hap_107	Hap_81	Saccharomyces uvarum	TC11	B10-68	B10-68				SA-B			Nothofagus dombeyi	Bark	Wild	Tronador	Nahuel Huapi	Río Negro	Argentina	South America	Neotropic	-41.3353	-71.6001		2009-04-01	Diego Libking		Libkind et al 2011			X	X	H+S	X							X
yHAB453	PYCC 7757	Hap_108	NA	Saccharomyces uvarum	TC12	B10-69	B10-69							Nothofagus dombeyi	Bark	Wild	Tronador	Nahuel Huapi	Río Negro	Argentina	South America	Neotropic	-41.3353	-71.6001		2009-04-01	Diego Libking		Libkind et al 2011				X	H+S	X
yHAB454	PYCC 7758	Hap_25	NA	Saccharomyces uvarum	TC13	B10-70	B10-70							Nothofagus antarctica	Bark	Wild	Tronador	Nahuel Huapi	Río Negro	Argentina	South America	Neotropic	-41.3353	-71.6001		2009-04-01	Diego Libking		Libkind et al 2011				X	H+S	X
yHAB456	PYCC 7760	Hap_25	NA	Saccharomyces uvarum	TC15	B10-73	B10-73							Nothofagus dombeyi	Bark	Wild	El Bolson	Nahuel Huapi	Río Negro	Argentina	South America	Neotropic	-41.9659	-71.5153		2009-04-01	Diego Libking		Libkind et al 2011				X	H+S	X
yHAB457	PYCC 7761	Hap_51	NA	Saccharomyces uvarum	TC16	B10-74	B10-74							Nothofagus dombeyi	Bark	Wild	El Bolson	Nahuel Huapi	Río Negro	Argentina	South America	Neotropic	-41.9659	-71.5153		2009-04-01	Diego Libking		Libkind et al 2011				X	H+S	X
yHAB458	PYCC 7762	Hap_45	NA	Saccharomyces uvarum	TC17	B11-1	B11-1							Nothofagus dombeyi	Bark	Wild	Ruta 7 lagos	Nahuel Huapi	Neuquén	Argentina	South America	Neotropic	-40.5553	-71.6486		2009-11-02	Diego Libking		Libkind et al 2011				X	H+S	X
yHAB459	PYCC 7763	Hap_109	NA	Saccharomyces uvarum	TC18	B11-2	B11-2							Nothofagus dombeyi	Bark	Wild	Ruta 7 lagos	Nahuel Huapi	Neuquén	Argentina	South America	Neotropic	-40.5553	-71.6486		2009-11-02	Diego Libking		Libkind et al 2011				X	H+S	X
yHAB460	PYCC 7764	Hap_110	NA	Saccharomyces uvarum	TC19	B11-3	B11-3							Nothofagus dombeyi	Bark	Wild	Ruta 7 lagos	Nahuel Huapi	Neuquén	Argentina	South America	Neotropic	-40.5553	-71.6486		2009-11-02	Diego Libking		Libkind et al 2011				X	H+S	X
yHAB461	PYCC 7765	Hap_25	NA	Saccharomyces uvarum	TC20	B11-5b	B11-5b							Nothofagus dombeyi	Bark	Wild	Ruta 7 lagos	Nahuel Huapi	Neuquén	Argentina	South America	Neotropic	-40.5553	-71.6486		2009-11-02	Diego Libking		Libkind et al 2011				X	H+S	X
yHAB462	PYCC 7766	Hap_35	NA	Saccharomyces uvarum	TC21	B15-2	B15-2							Nothofagus betuloides	Bark	Wild	Lado sur Glaciar PM	Glaciares	Santa Cruz	Argentina	South America	Neotropic	-50.4917	-73.0515		2010-01-23	Diego Libking		Peris et al 2017				X	H+S	X
yHAB463	PYCC 7767	Hap_45	NA	Saccharomyces uvarum	TC22	B15-3	B15-3							Nothofagus betuloides	Bark	Wild	Lado sur Glaciar PM	Glaciares	Santa Cruz	Argentina	South America	Neotropic	-50.4917	-73.0515		2010-01-23	Diego Libking		Peris et al 2017				X	H+S	X
yHAB464	PYCC 7768	Hap_111	NA	Saccharomyces uvarum	TC23	B15-4	B15-4							Nothofagus betuloides	Bark	Wild	Lado sur Glaciar PM	Glaciares	Santa Cruz	Argentina	South America	Neotropic	-50.4917	-73.0515		2010-01-23	Diego Libking		Peris et al 2017				X	H+S	X
yHAB466	PYCC 7769	Hap_112	NA	Saccharomyces uvarum	TC25	B21-2	B21-2							Nothofagus betuloides	Bark	Wild	Cerca mirador isla redonda		Tierra del Fuego	Argentina	South America	Neotropic	-54.8436	-68.5472		2010-01-23	Diego Libking		Peris et al 2017				X	H+S	X
yHAB467	PYCC 7770	Hap_111	NA	Saccharomyces uvarum	TC26	B21-4	B21-4							Nothofagus betuloides	Bark	Wild	Cerca mirador isla redonda		Tierra del Fuego	Argentina	South America	Neotropic	-54.8436	-68.5472		2010-01-23	Diego Libking		Peris et al 2017				X	H+S	X
yHAB468	PYCC 7771	Hap_25	NA	Saccharomyces uvarum	TC27	B23-1	B23-1							Nothofagus betuloides	Bark	Wild	Martial glacier	Usuahia	Tierra del Fuego	Argentina	South America	Neotropic	-54.8171	-68.4301		2010-01-23	Diego Libking		Peris et al 2017				X	H+S	X
yHAB469	PYCC 7772	Hap_25	NA	Saccharomyces uvarum	TC28	B23-2	B23-2							Nothofagus betuloides	Bark	Wild	Martial glacier	Usuahia	Tierra del Fuego	Argentina	South America	Neotropic	-54.8171	-68.4301		2010-01-23	Diego Libking		Peris et al 2017				X	H+S	X
yHAB472	PYCC 7775	Hap_35	NA	Saccharomyces uvarum	TC31	B25-2	B25-2							Nothofagus dombeyi	Bark	Wild	Arroyo Braese	Alerces	Chubut	Argentina	South America	Neotropic	-42.8334	-71.8334		2010-01-29	Diego Libking		Peris et al 2017				X	H+S	X
yHAB473	PYCC 7776	Hap_113	NA	Saccharomyces uvarum	TC32	B25-3	B25-3							Nothofagus dombeyi	Bark	Wild	Arroyo Braese	Alerces	Chubut	Argentina	South America	Neotropic	-42.8334	-71.8334		2010-01-29	Diego Libking		Peris et al 2017				X	H+S	X
yHAB474	PYCC 7777	Hap_35	NA	Saccharomyces uvarum	TC33	B25-4	B25-4							Nothofagus dombeyi	Bark	Wild	Arroyo Braese	Alerces	Chubut	Argentina	South America	Neotropic	-42.8334	-71.8334		2010-01-29	Diego Libking		Peris et al 2017				X	H+S	X
yHAB475	PYCC 7778	Hap_35	NA	Saccharomyces uvarum	TC34	B25-5	B25-5							Nothofagus dombeyi	Bark	Wild	Arroyo Braese	Alerces	Chubut	Argentina	South America	Neotropic	-42.8334	-71.8334		2010-01-29	Diego Libking		Peris et al 2017				X	H+S	X
yHAB476	PYCC 7779	Hap_35	NA	Saccharomyces uvarum	TC35	B26-2	B26-2							Nothofagus dombeyi	Bark	Wild	Arrayne river, Camping path	Alerces	Chubut	Argentina	South America	Neotropic	-42.7368	-71.7386		2010-01-29	Diego Libking		Peris et al 2017				X	H+S	X
yHAB478	PYCC 7781	Hap_35	NA	Saccharomyces uvarum	TC37	B26-4	B26-4							Nothofagus dombeyi	Bark	Wild	Arrayne river, Camping path	Alerces	Chubut	Argentina	South America	Neotropic	-42.7368	-71.7386		2010-01-29	Diego Libking		Peris et al 2017				X	H+S	X
yHAB479	PYCC 7782	Hap_35	NA	Saccharomyces uvarum	TC38	B5-4	B5-4							Nothofagus dombeyi	Bark	Wild	Villa Pehuenia	Lanin	Neuquén	Argentina	South America	Neotropic	-38.8807	-71.1862		2009-10-30	Diego Libking		Peris et al 2017				X	H+S	X
yHAB480	PYCC 7783	Hap_35	NA	Saccharomyces uvarum	TC39	B5-5b	B5-5b							Nothofagus dombeyi	Bark	Wild	Villa Pehuenia	Lanin	Neuquén	Argentina	South America	Neotropic	-38.8807	-71.1862		2009-10-30	Diego Libking		Peris et al 2017				X	H+S	X
yHAB483	PYCC 7786	Hap_114	NA	Saccharomyces uvarum	TC42	B6-3	B6-3							Nothofagus dombeyi	Bark	Wild	Mirador Bandurrias, San Martín Andes	Lanin	Neuquén	Argentina	South America	Neotropic	-40.1665	-71.35		2009-11-01	Diego Libking		Libkind et al 2011				X	H+S	X
yHAB484	PYCC 7787	Hap_25	NA	Saccharomyces uvarum	TC43	B6-4	B6-4							Nothofagus dombeyi	Bark	Wild	Mirador Bandurrias, San Martín Andes	Lanin	Neuquén	Argentina	South America	Neotropic	-40.1665	-71.35		2009-11-01	Diego Libking		Libkind et al 2011				X	H+S	X
yHAB485	PYCC 7788	Hap_35	NA	Saccharomyces uvarum	TC44	B6-5	B6-5							Nothofagus dombeyi	Bark	Wild	Mirador Bandurrias, San Martín Andes	Lanin	Neuquén	Argentina	South America	Neotropic	-40.1665	-71.35		2009-11-01	Diego Libking		Libkind et al 2011				X	H+S	X
yHAB490	PYCC 7792	Hap_35	NA	Saccharomyces uvarum	TC49	C26´	C26'													Unknown	Unknown	Unknown					Diego Libking		Peris et al 2017				X
yHAB494	PYCC 7796	Hap_25	NA	Saccharomyces uvarum	TC53	C50´	C50'							Nothofagus dombeyi	Cyttaria harioti	Wild	Lago Guillelmo	Nahuel Huapi	Río Negro	Argentina	South America	Neotropic	-41.3894	-71.4959			Diego Libking		Peris et al 2017				X	H+S	X
yHAB496	PYCC 7798	Hap_112	NA	Saccharomyces uvarum	TC55	C61´	C61'							Nothofagus antarctica	Cyttaria darwinii	Wild	Sendero L. Negra		Tierra del Fuego	Argentina	South America	Neotropic	-54.8453	-68.5825		2010-02-01	Diego Libking		Peris et al 2017				X	H+S	X
yHAB497	PYCC 7799	Hap_115	NA	Saccharomyces uvarum	TC56	C76´	C76'							Nothofagus pumilio	Cyttaria darwinii	Wild	camino Estancia Harberton		Tierra del Fuego	Argentina	South America	Neotropic	-54.8642	-67.3641		2010-02-02	Diego Libking		Peris et al 2017				X	H+S	X
yHAB502	PYCC 7804	Hap_25	NA	Saccharomyces uvarum	TC61	CG10-23a	CG10-23a							Nothofagus dombeyi	Bark	Wild	Camino a Frias	Nahuel Huapi	Río Negro	Argentina	South America	Neotropic	-41.0594	-71.8007		2008-01-30	Diego Libking		Peris et al 2017				X	H+S	X
yHAB503	PYCC 7805	Hap_116	NA	Saccharomyces uvarum	TC62	CG10-24a	CG10-24a							Nothofagus dombeyi	Bark	Wild	Camino a Frias	Nahuel Huapi	Río Negro	Argentina	South America	Neotropic	-41.0594	-71.8007		2008-01-30	Diego Libking		Peris et al 2017				X	H+S	X
yHAB507	PYCC 7809	Hap_25	NA	Saccharomyces uvarum	TC66	CG10-9a	CG10-9a							Nothofagus alpina	Bark	Wild	Yuco	Lanin	Neuquén	Argentina	South America	Neotropic	-40.149	-71.4994		2007-12-11	Diego Libking		Peris et al 2017				X	H+S	X
yHAB508	PYCC 7810	Hap_45	NA	Saccharomyces uvarum	TC67	CG20-223a	CG20-23a							Nothofagus dombeyi	Bark	Wild	Camino a Frias	Nahuel Huapi	Río Negro	Argentina	South America	Neotropic	-41.0594	-71.8007		2008-01-30	Diego Libkind		Peris et al 2017				X	H+S	X
yHAB510	PYCC 7812	Hap_108	NA	Saccharomyces uvarum	TC69	CG20-25a	CG20-25a							Nothofagus dombeyi	Bark	Wild	Camino a Frias	Nahuel Huapi	Río Negro	Argentina	South America	Neotropic	-41.0594	-71.8007		2008-01-30	Diego Libkind		Peris et al 2017				X	H+S	X
yHAB514	PYCC 7816	Hap_44	NA	Saccharomyces uvarum	TC73	CR10-19	CR10-19							Nothofagus betuloides	Bark	Wild	Perito Moreno		Santa Cruz	Argentina	South America	Neotropic	-50.4816	-73.0533		2008-01-17	Diego Libkind		Peris et al 2017				X	H+S	X
yHAB515	PYCC 7817	Hap_45	NA	Saccharomyces uvarum	TC74	CR10-24	CR10-24							Nothofagus dombeyi	Bark	Wild	Camino a Frias	Nahuel Huapi	Río Negro	Argentina	South America	Neotropic	-41.0594	-71.8007		2008-01-30	Diego Libkind		Peris et al 2017				X	H+S	X
yHAB524	PYCC 7823	Hap_25	NA	Saccharomyces uvarum	TC83	CR20-22a	CR20-22a							Nothofagus dombeyi	Bark	Wild	Camino a Frias	Nahuel Huapi	Río Negro	Argentina	South America	Neotropic	-41.0594	-71.8007		2008-01-30	Diego Libkind		Peris et al 2017				X	H+S	X
yHAB525	PYCC 7824	Hap_25	NA	Saccharomyces uvarum	TC84	CR20-23a	CR20-23a							Nothofagus dombeyi	Bark	Wild	Camino a Frias	Nahuel Huapi	Río Negro	Argentina	South America	Neotropic	-41.0594	-71.8007		2008-01-30	Diego Libkind		Peris et al 2017				X	H+S	X
yHAB526	PYCC 7825	Hap_108	Hap_79	Saccharomyces uvarum	TC85	CR20-24a	CR20-24a				SA-B			Nothofagus dombeyi	Bark	Wild	Camino a Frias	Nahuel Huapi	Río Negro	Argentina	South America	Neotropic	-41.0594	-71.8007		2008-01-30	Diego Libkind		Peris et al 2017			X	X	H+S	X							X
yHAB535	PYCC 7833	Hap_45	NA	Saccharomyces uvarum	TC94	S11-2	S11-2							Nothofagus betuloides	Soil	Wild	Lado sur Glaciar Perito Moreno		Santa Cruz	Argentina	South America	Neotropic	-50.4816	-73.0533		2010-01-23	Diego Libkind		Peris et al 2017				X	H+S	X
yHAB54	PYCC 7532	Hap_29	NA	Saccharomyces eubayanus	CRUB 1995	TS25-1, 1						Patagonia B	B1	Nothofagus antarctica	Soil	Wild	Tronador	Nahuel Huapi	Río Negro	Argentina	South America	Neotropic	-41.3353	-71.6001	843	2008-10-30			Eizaguirre et al 2018	Langdon et al. 2020	Eizaguirre et al 2018	X	X	H+S	X
yHAB540	PYCC 7837	Hap_109	Hap_80	Saccharomyces uvarum	TC99	S4-1	S4-1				SA-A			Nothofagus dombeyi	Soil	Wild	Villa Pehuenia	Lanin	Neuquén	Argentina	South America	Neotropic	-38.8807	-71.1862		2009-10-30	Diego Libkind		Libkind et al 2011			X	X	H+S	X							X
yHAB541	PYCC 7838	Hap_35	NA	Saccharomyces uvarum	TC100	S4-2	S4-2							Nothofagus dombeyi	Soil	Wild	Villa Pehuenia	Lanin	Neuquén	Argentina	South America	Neotropic	-38.8807	-71.1862		2009-10-30	Diego Libkind		Libkind et al 2011				X	H+S	X
yHAB542	PYCC 7839	Hap_35	NA	Saccharomyces uvarum	TC101	S4-4	S4-4							Nothofagus dombeyi	Soil	Wild	Villa Pehuenia	Lanin	Neuquén	Argentina	South America	Neotropic	-38.8807	-71.1862		2009-10-30	Diego Libkind		Libkind et al 2011				X	H+S	X
yHAB544	PYCC 7840	Hap_35	NA	Saccharomyces uvarum	TC103	S5-3	S5-3							Nothofagus obliqua	Soil	Wild	Yuco	Lanin	Neuquén	Argentina	South America	Neotropic	-40.149	-71.4994		2009-11-01	Diego Libkind		Peris et al 2017				X	H+S	X
yHAB545	PYCC 7841	Hap_25	NA	Saccharomyces uvarum	TC104	S7-3	S7-3							Nothofagus dombeyi	Soil	Wild	Ruta 7 lagos	Nahuel Huapi	Neuquén	Argentina	South America	Neotropic	-40.5553	-71.6486		2009-11-02	Diego Libkind		Libkind et al 2011				X	H+S	X
yHAB546	PYCC 7842	Hap_118	NA	Saccharomyces uvarum	TC105	S7-4	S7-4							Nothofagus dombeyi	Soil	Wild	Ruta 7 lagos	Nahuel Huapi	Neuquén	Argentina	South America	Neotropic	-40.5553	-71.6486		2009-11-02	Diego Libkind		Libkind et al 2011				X	H+S	X
yHAB547	PYCC 7843	Hap_25	NA	Saccharomyces uvarum	TC106	S7-5	S7-5							Nothofagus dombeyi	Soil	Wild	Ruta 7 lagos	Nahuel Huapi	Neuquén	Argentina	South America	Neotropic	-40.5553	-71.6486		2009-11-02	Diego Libkind		Libkind et al 2011				X	H+S	X
yHAB548	PYCC 7844	Hap_25	NA	Saccharomyces uvarum	TC107	S8-1	S8-1							Nothofagus dombeyi	Soil	Wild	Brazo Huemul	Nahuel Huapi	Neuquén	Argentina	South America	Neotropic	-40.9087	-71.4546		2009-11-02	Diego Libkind		Libkind et al 2011				X	H+S	X
yHAB549	PYCC 7845	Hap_25	NA	Saccharomyces uvarum	TC108	S8-2	S8-2							Nothofagus dombeyi	Soil	Wild	Brazo Huemul	Nahuel Huapi	Neuquén	Argentina	South America	Neotropic	-40.9087	-71.4546		2009-11-02	Diego Libkind		Libkind et al 2011				X	H+S	X
yHAB550	PYCC 7846	Hap_112	NA	Saccharomyces uvarum	TC109	S9-3	S9-3							Nothofagus pumulio	Soil	Wild	Camp. Poincenot	Glaciares	Santa Cruz	Argentina	South America	Neotropic	-49.2808	-72.96		2010-01-23	Diego Libkind		Peris et al 2017				X	H+S	X
yHAB551		Hap_114	NA	S. eubayanus x S. uvarum	TC 110	SR10-L1														Unknown	Unknown	Unknown					Diego Libkind		Unknown				X
yHAB552	PYCC 7847	Hap_120	NA	Saccharomyces uvarum	TC111	SR10-L3	SR10-L3							Nothofagus dombeyi	Cyttaria harioti	Wild	Switzerland colony	Nahuel Huapi	Río Negro	Argentina	South America	Neotropic	-41.1432	-71.3133		2005-06-29	Diego Libkind		Peris et al 2017				X	H+S	X
yHAB553	PYCC 7848	Hap_35	NA	Saccharomyces uvarum	TC112	SR10-M3	SR10-M3							Nothofagus dombeyi	Cyttaria harioti	Wild	Switzerland colony	Nahuel Huapi	Río Negro	Argentina	South America	Neotropic	-41.1432	-71.3133		2005-06-29	Diego Libkind		Libkind et al 2011				X	H+S	X
yHAB554	PYCC 7849	Hap_108	NA	Saccharomyces uvarum	TC113	SR10-N1	SR10-N1							Nothofagus dombeyi	Cyttaria harioti	Wild	Switzerland colony	Nahuel Huapi	Río Negro	Argentina	South America	Neotropic	-41.1432	-71.3133		2005-06-29	Diego Libkind		Peris et al 2017				X	H+S	X
yHAB567		Hap_27	NA	Saccharomyces eubayanus	B35-5							Patagonia A	A2	Nothofagus antarctica	Bark	Wild	Ñirihuau	Nahuel Huapi	Río Negro	Argentina	South America	Neotropic	-41.2553	-71.2183	1150	2013-04-18			Eizaguirre et al 2018	Langdon et al. 2020	Eizaguirre et al 2018	X	X	H+S	X
yHAB569		Hap_121	NA	Saccharomyces eubayanus	B36-6							Patagonia A	A1	Nothofagus antarctica	Bark	Wild	Arroyo del medio	Nahuel Huapi	Río Negro	Argentina	South America	Neotropic	-41.2108	-71.2131	973	2013-04-18			Eizaguirre et al 2018	Langdon et al. 2020	Eizaguirre et al 2018	X	X	H+S	X
yHAB57	PYCC 7535	Hap_27	NA	Saccharomyces eubayanus	CRUB 1998	CR25-32, 4						Patagonia B	B1	Nothofagus antarctica	Bark	Wild	Tronador	Nahuel Huapi	Río Negro	Argentina	South America	Neotropic	-41.3353	-71.6001	843	2008-10-30			Eizaguirre et al 2018	Langdon et al. 2020	Eizaguirre et al 2018	X	X	H+S	X
yHAB58	PYCC 7536	Hap_27	NA	Saccharomyces eubayanus	CRUB 1999	CR30-37, 5						Patagonia A	A1	Discaria chacaye	Bark	Wild	Casa de Piedra (mami)	Nahuel Huapi	Río Negro	Argentina	South America	Neotropic	-41.1147	-71.4426	812	2008-11-10			Eizaguirre et al 2018	Langdon et al. 2020	Eizaguirre et al 2018	X	X	H+S	X
yHAB59	PYCC 7537	Hap_27	NA	Saccharomyces eubayanus	CRUB 2000	CR25-35, 6						Patagonia B	B1	Nothofagus antarctica	Bark	Wild	Tronador	Nahuel Huapi	Río Negro	Argentina	South America	Neotropic	-41.3353	-71.6001	843	2008-10-30			Eizaguirre et al 2018	Langdon et al. 2020	Eizaguirre et al 2018	X	X	H+S	X
yHAB61	PYCC 7539	Hap_27	NA	Saccharomyces eubayanus	CRUB 2001	SR10-D1, 8						Patagonia B	B1	Nothofagus antarctica	Cyttaria harioti	Wild	Los Rápidos	Nahuel Huapi	Río Negro	Argentina	South America	Neotropic	-41.3506	-71.6014	815	2007-12-13			Eizaguirre et al 2018	Langdon et al. 2020	Eizaguirre et al 2018	X	X	H+S	X
yHAB67	PYCC 7545	Hap_29	NA	Saccharomyces eubayanus	CRUB 2006	CR10-43, 14						Patagonia B	B2	Nothofagus pumilio	Bark	Wild	Challhuaco	Nahuel Huapi	Río Negro	Argentina	South America	Neotropic	-41.25	-71.2833	1240	2008-11-15			Eizaguirre et al 2018	Langdon et al. 2020	Eizaguirre et al 2018	X	X	H+S	X
yHAB73	PYCC 7550	Hap_27	NA	Saccharomyces eubayanus	CRUB 2011	CR10-54, 20						Patagonia A	A1	Nothofagus antarctica	Bark	Wild	Valle Ñirihuau	Nahuel Huapi	Río Negro	Argentina	South America	Neotropic	-41.2406	-71.187	990	2008-12-04			Eizaguirre et al 2018	Langdon et al. 2020	Eizaguirre et al 2018	X	X	H+S	X
yHAB74	PYCC 7551	Hap_29	NA	Saccharomyces eubayanus	CRUB 2012	CR30-48, 21						Patagonia B	B2	Nothofagus pumilio	Bark	Wild	Puyehue	Nahuel Huapi	Neuquén	Argentina	South America	Neotropic	-40.7189	-71.9367	1260	2008-11-29			Eizaguirre et al 2018	Langdon et al. 2020	Eizaguirre et al 2018	X	X	H+S	X
yHAB86	PYCC 7563	Hap_30	NA	Saccharomyces eubayanus	CRUB 2023	B20-4, 35						Patagonia B	B3	Nothofagus pumilio	Bark	Wild	Centro visitantes Alakush		Tierra del Fuego	Argentina	South America	Neotropic	-54.8378	-68.5603	27	2010-01-23			Eizaguirre et al 2018	Langdon et al. 2020	Eizaguirre et al 2018	X	X	H+S	X
yHAB9	PYCC 7519	Hap_122	Hap_47	Saccharomyces kudriavzevii	JCFM8						Asia A									China	Asia	Paleartic	39.9104	116.392			Qi-Ming Wang		Peris et al 2017			X	X
yHAB93	PYCC 7568	Hap_29	NA	Saccharomyces eubayanus	CRUB2030	B4-5, 42						Patagonia B	B1	Nothofagus antarctica	Bark	Wild	Batea Mahuida	Lanin	Neuquén	Argentina	South America	Neotropic	-38.8375	-71.2292	1487	2009-10-30			Eizaguirre et al 2018	Langdon et al. 2020	Eizaguirre et al 2018	X	X	H+S	X
yHAB95	PYCC 7570	Hap_27	NA	Saccharomyces eubayanus	CRUB2032	B4-4, 44						Patagonia A	A2	Nothofagus antarctica	Bark	Wild	Batea Mahuida	Lanin	Neuquén	Argentina	South America	Neotropic	-38.8375	-71.2292	1487	2009-10-30			Eizaguirre et al 2018	Langdon et al. 2020	Eizaguirre et al 2018	X	X	H+S	X
yHAB97	PYCC 7572	Hap_27	NA	Saccharomyces eubayanus	CRUB2034	B27-5, 46						Patagonia B	B1	Nothofagus dombeyi	Bark	Wild	L. Rivadavia	Alerces	Chubut	Argentina	South America	Neotropic	-42.6686	-71.6801	532	2010-01-29			Eizaguirre et al 2018	Langdon et al. 2020	Eizaguirre et al 2018	X	X	H+S	X
yHCT102	PYCC 7903	Hap_30	NA	Saccharomyces eubayanus	CRUB1972	L74´						Patagonia B	B3	Nothofagus betuloides	leaf	Wild	Cam. Est. Harberton		Tierra del Fuego	Argentina	South America	Neotropic	-54.8642	-67.3641	27	2010-02-02			Eizaguirre et al 2018	Langdon et al. 2020	Eizaguirre et al 2018	X	X	H+S	X
yHCT115	PYCC 7913	Hap_29	NA	Saccharomyces eubayanus	CRUB1981	S7-1						Patagonia B	B3	Nothofagus dombeyi	Soil	Wild	Ruta 7 lagos	Nahuel Huapi	Neuquén	Argentina	South America	Neotropic	-40.5553	-71.6486	1160	2009-10-31			Eizaguirre et al 2018	Langdon et al. 2020	Eizaguirre et al 2018	X	X	H+S	X
yHCT119	PYCC 7917	Hap_29	NA	Saccharomyces eubayanus	CRUB1985	SR10-O2						Patagonia B	B2	Nothofagus pumilio	Cyttaria harioti	Wild	Cerro Challuaco, Bariloche	Nahuel Huapi	Río Negro	Argentina	South America	Neotropic	-41.2653	-71.2946	1548	2005-06-29			Eizaguirre et al 2018	Langdon et al. 2020	Eizaguirre et al 2018	X	X	H+S	X
yHCT129	PYCC 7926	Hap_123	Hap_42	Saccharomyces eubayanus								Patagonia B	B1							Unknown	Unknown	Unknown							Peris et al 2017	Langdon et al. 2020			X
yHCT132		Hap_19	NA	S. cerevisiae x S. eubayanus										Fermentis dry yeast, German	Beer	Anthropic				Germany	Europe	Paleartic	51.0834	10.4234			Diego Libkind		Unknown				X	H
yHCT134		Hap_19	Hap_68	S. cerevisiae x S. eubayanus	WY2001								Scollins Mycol Cuture collection	Pilsner Urquell	Beer	Anthropic				Unknown	Unknown	Unknown					Diego Libkind		Unknown				X	H
yHCT135		Hap_27	NA	S. cerevisiae x S. eubayanus	Wyeast2112									California Lager	Beer	Anthropic				Unknown	Unknown	Unknown					Diego Libkind		Unknown				X	H
yHCT145		Hap_19	NA	S. cerevisiae x S. eubayanus										New Glarus Lager	Beer	Anthropic			Wisconsin	USA	North America	Neartic	44.4309	-89.6885			New Glarus		Unknown				X	H
yHCT46	PYCC 7860	Hap_27	NA	Saccharomyces eubayanus	CRUB1929	B10-1						Patagonia A	A2	Nothofagus antarctica	Bark	Wild	Pampa del Trompul	Lanin	Neuquén	Argentina	South America	Neotropic	-40.12	-71.4474	1029	2005-07-01			Peris et al 2017	Langdon et al. 2020		X	X	H+S	X
yHCT48	PYCC 7861	Hap_124	Hap_42	Saccharomyces eubayanus	CRUB1930	B12-1						Patagonia B	B1	Nothofagus antarctica	Bark	Wild	Arroyo el salto	Glaciares	Santa Cruz	Argentina	South America	Neotropic	-49.2942	-72.8997	418	2010-01-23			Peris et al 2017	Langdon et al. 2020		X	X	H+S	X							X
yHCT51	PYCC 7864	Hap_27	NA	Saccharomyces eubayanus	CRUB1934	B17-2						Patagonia B	B1	Nothofagus antarctica	Bark	Wild	Cam. L. Roca	Glaciares	Santa Cruz	Argentina	South America	Neotropic	-50.5481	-72.8186	228	2010-01-23			Peris et al 2017	Langdon et al. 2020		X	X	H+S	X
yHCT52	PYCC 7865	Hap_30	NA	Saccharomyces eubayanus	CRUB1936	B20-2						Patagonia B	B3	Nothofagus pumilio	Bark	Wild	Centro visitantes Alakush		Tierra del Fuego	Argentina	South America	Neotropic	-54.8378	-68.5603	27	2010-01-23			Peris et al 2017	Langdon et al. 2020		X	X	H+S	X
yHCT56	PYCC 7869	Hap_30	NA	Saccharomyces eubayanus	CRUB1949	C37´						Patagonia B	B3	Nothofagus betuloides	Cyttaria harioti	Wild	Base aerosilla le martial		Tierra del Fuego	Argentina	South America	Neotropic	-54.7989	-68.3678	213	2010-02-03			Peris et al 2017	Langdon et al. 2020		X	X	H+S	X
yHCT59	PYCC 7872	Hap_30	NA	Saccharomyces eubayanus	CRUB1952	C62´						Patagonia B	B3	Nothofagus antarctica	Cyttaria harioti	Wild	Sendero L. Negra		Tierra del Fuego	Argentina	South America	Neotropic	-54.8453	-68.5825	17	2010-02-01			Peris et al 2017	Langdon et al. 2020		X	X	H+S	X
yHCT64	PYCC 7877	Hap_27	NA	Saccharomyces eubayanus	CRUB1762	B19-1						Patagonia B	B1	Nothofagus pumilio	Bark	Wild	PN Perito Moreno		Santa Cruz	Argentina	South America	Neotropic	-49.9997	-73.2497	235	2008-01-17			Peris et al 2017	Langdon et al. 2020		X	X	H+S	X
yHCT66	PYCC 7878	Hap_30	NA	Saccharomyces eubayanus	CRUB1935	B24-1						Patagonia B	B3	Nothofagus antarctica	Bark	Wild	Lagunita PN		Tierra del Fuego	Argentina	South America	Neotropic	-54.8511	-68.5856	18	2010-01-23			Peris et al 2017	Langdon et al. 2020		X	X	H+S	X
yHCT68	PYCC 7879	Hap_27	NA	Saccharomyces eubayanus	CRUB1939	B27-1						Patagonia A	A2	Nothofagus antarctica	Bark	Wild	North entrance Futalaufquen	Alerces	Chubut	Argentina	South America	Neotropic	-42.8903	-71.6018	545	2010-01-29			Peris et al 2017	Langdon et al. 2020		X	X	H+S	X
yHCT75	PYCC 7885	Hap_27	NA	Saccharomyces eubayanus	CRUB1946	C27´						Patagonia B	B1	Nothofagus pumilio	Cyttaria harioti	Wild	Muelle Norte Glaciar (Casa Gdpaque)	Glaciares	Santa Cruz	Argentina	South America	Neotropic	-50.4622	-73.0238	204	2010-01-30			Peris et al 2017	Langdon et al. 2020			X	H+S	X
yHCT79		Hap_19	NA	S. cerevisiae x S. eubayanus	CBS1260								Frohberg	Frohberg-type. Bottom fermenting	Beer	Anthropic				Unknown	Unknown	Unknown						Diego Libkind	van den Broek et al 2015				X	H
yHCT80		Hap_19	NA	S. cerevisiae x S. eubayanus	CBS1486	DBVPG6258	NBRC1961						Saaz	Brewery strain - Saaz-type	Beer	Anthropic				Unknown	Unknown	Unknown					Diego Libkind	Diego Libkind	Unknown				X	H
yHCT93	PYCC 7895	Hap_27	NA	Saccharomyces eubayanus	CRUB1963	CR10-I1						Patagonia B	B1	Nothofagus dombeyi	Cyttaria harioti	Wild	Km 15,5 bustillo	Nahuel Huapi	Río Negro	Argentina	South America	Neotropic	-41.0892	-71.4542	802	2007-11-24			Peris et al 2017	Langdon et al. 2020			X	H+S	X
yHCT94	PYCC 7896	Hap_27	Hap_42	Saccharomyces eubayanus	CRUB1964	CR20-30b						Patagonia B	B1	Nothofagus antarctica	Bark	Wild	Lago Guillelmo	Nahuel Huapi	Río Negro	Argentina	South America	Neotropic	-41.3894	-71.4959	843	2008-04-11			Peris et al 2014/Peris et al 2016	Peris et al. 2016		X	X	H+S	X		X			X	X	X		X			X
yHCT95	PYCC 7897	Hap_29	NA	Saccharomyces eubayanus	CRUB1965	CR25-31						Patagonia B	B1	Nothofagus antarctica	Bark	Wild	Tronador	Nahuel Huapi	Río Negro	Argentina	South America	Neotropic	-41.3353	-71.6001	843	2008-10-10			Peris et al 2017	Langdon et al. 2020		X	X	H+S	X
yHDPN150	PYCC 7947	Hap_37	NA	Saccharomyces paradoxus								America A	America (A)							Unknown	Unknown	Unknown					Christian Landry		Charron et al. 2013			X	X
yHDPN28	PYCC 7939	Hap_71	NA	Saccharomyces paradoxus	LL2012-022							America B		Quercus sp.	Bark	Wild		Saint-Justin	Québec	Canada	North America	Neartic	46.252	-73.0863			Christian Landry	Christian Landry	Charron et al. 2013	Leducq et al. 2016		X	X	H+S	X
yHDPN35		Hap_7	NA	Saccharomyces cerevisiae	GLBRCY73										Evolved in YPX Aerobic	Anthropic				Unknown	Unknown	Unknown							Sato et al 2014				X	H
yHDPN36		Hap_7	NA	Saccharomyces cerevisiae	GLBRCY128										Evolved in YPX Anaerobic	Anthropic				Unknown	Unknown	Unknown							Parreiras et al 2014				X	H
yHDPN47		Hap_7	NA	Saccharomyces cerevisiae	GLBRCY101										GLBRCY73 Haploid derivative	Anthropic				Unknown	Unknown	Unknown							Peris et al 2017				X	H
yHJK55		Hap_127	Hap_15	S. cerevisiae x S. uvarum x S. eubayanus	CBS1502	GSY2596										Anthropic				Unknown	Unknown	Unknown					Gavin Sherlock		Schwartz et al 2012				X	H
yHKS147	PYCC 7989	Hap_17	Hap_10	Saccharomyces paradoxus								America B		Quercus alba	Soil	Wild	Lake Shore Path	Madison	Wisconsin	USA	North America	Neartic	43.0782	-89.4173		2012-07-02		Kayla Sylvester	Sylvester et al 2015			X	X	H+S	X							X
yHKS212	PYCC 7997	Hap_29	NA	Saccharomyces eubayanus								Admixture		Acer saccharum	Bark	Wild		Sheboygan	Wisconsin	USA	North America	Neartic	43.6961	-87.7178	187	2012-09-06			Peris et al 2014/Peris et al 2016	Peris et al. 2016		X	X	H+S	X
yHKS341	PYCC 8013	Hap_37	Hap_6	Saccharomyces paradoxus								America A	America (A)	Acer sp.	Soil	Wild	Lower Falls-Island	Tahquamenon Falls	Michigan	USA	North America	Neartic	46.6015	-85.1933		2012-08-15		Kayla Sylvester	Sylvester et al 2015/Leducq et al 2016	Leducq et al. 2016		X	X	H+S	X							X
yHKS537		Hap_25	NA	Saccharomyces uvarum										Cedrus sp.	Bark	Wild	Monroe		Washington	USA	North America	Neartic	47.8554	-121.971		2013-08-28		Kayla Sylvester	Unknown				X	H+S	X
yHKS54	PYCC 7983	Hap_5	NA	Saccharomyces paradoxus								America B		Quercus alba	Soil	Wild	Thousand Hills State Park	Kirskville	Missouri	USA	North America	Neartic	40.1854	-92.6468		2012-04-01		Kayla Sylvester	Sylvester et al 2015			X	X	H+S	X
yHKS71	PYCC 7986	Hap_5	NA	Saccharomyces paradoxus								America B		Acer sp.	Soil	Wild		Columbia	Missouri	USA	North America	Neartic	38.9555	-92.2348		2012-04-01		Kayla Sylvester	Sylvester et al 2015			X	X	H+S	X
YJM128		Hap_13	NA	Saccharomyces cerevisiae	YJM145	CBS7833						Admixture		Homo sapiens	lug	Anthropic			California	USA	North America	Neartic	36.7015	-118.756					Arias 2008		Peris et al 2017		X	H
YJM1381		Hap_21	Hap_11	Saccharomyces cerevisiae	YJM1357	NRRLYB-427						Admixture			Rum fermentation	Anthropic				Trinidad	South America	Neotropic	10.6918	-61.2225					Strope et al 2015				X	H
YJM189		Hap_3	Hap_1	Saccharomyces cerevisiae	YJM180	NCYC431	CECT1318					wine/European			Distillery	Anthropic				Unknown	Unknown	Unknown							Strope et al 2015				X	H
YJM223		Hap_1	NA	Saccharomyces cerevisiae										Homo sapiens	blood	Anthropic			California	USA	North America	Neartic	36.7015	-118.756					Arias 2008		Peris et al 2017		X	H
YJM332		Hap_3	NA	Saccharomyces cerevisiae																USA	North America	Neartic	39.7837	-100.446					Arias 2008		Peris et al 2017		X
YJM789		Hap_13	Hap_4	Saccharomyces cerevisiae								Admixture									Europe	Paleartic	48.8565	2.35213					Arias 2008		Peris et al 2017	X	X
YPGM		Hap_3	Hap_4	Saccharomyces cerevisiae																Unknown	Unknown	Unknown							Liti et al. 2009	Liti et al. 2009	Peris et al 2017		X
YS2		Hap_1	Hap_4	Saccharomyces cerevisiae								Admixture			bakery	Anthropic				Australia	Oceania	Australasia	-24.7761	134.755					Liti et al. 2009	Liti et al. 2009	Peris et al 2017		X	H
YS4		Hap_3	NA	Saccharomyces cerevisiae								Admixture			Baking	Anthropic				Netherlands	Europe	Paleartic	52.238	5.53461					Liti et al. 2009	Liti et al. 2009	Peris et al 2017		X	H
YS9		Hap_1	Hap_13	Saccharomyces cerevisiae								Admixture			Bakery	Anthropic				Singapor	Asia	Indo-Malay	1.29045	103.852					Liti et al. 2009	Liti et al. 2009	Peris et al 2017		X	H
ZA13		Hap_3	NA	Saccharomyces cerevisiae	BV 3-5 6										Wine	Anthropic				South Africa	Africa	Afrotropic	-28.8166	24.9916					Arias 2008		Peris et al 2017		X	H
ZA14		Hap_7	NA	Saccharomyces cerevisiae	BV 3-5 23										Wine	Anthropic				South Africa	Africa	Afrotropic	-28.8166	24.9916					Arias 2008		Peris et al 2017		X	H
ZA17		Hap_7	Hap_1	Saccharomyces cerevisiae	W4B 7										Wine	Anthropic				South Africa	Africa	Afrotropic	-28.8166	24.9916					Arias 2008		Peris et al 2017		X	H
ZA18		Hap_2	NA	Saccharomyces cerevisiae	W5C 1										Wine	Anthropic				South Africa	Africa	Afrotropic	-28.8166	24.9916					Arias 2008		Peris et al 2017		X	H
ZA19		Hap_2	NA	Saccharomyces cerevisiae	W5C 18										Wine	Anthropic				South Africa	Africa	Afrotropic	-28.8166	24.9916					Arias 2008		Peris et al 2017		X	H
ZA20		Hap_5	NA	Saccharomyces cerevisiae	W6C 13										Wine	Anthropic				South Africa	Africa	Afrotropic	-28.8166	24.9916					Arias 2008		Peris et al 2017		X	H
ZA21		Hap_2	NA	Saccharomyces cerevisiae	W6C 18										Wine	Anthropic				South Africa	Africa	Afrotropic	-28.8166	24.9916					Arias 2008		Peris et al 2017		X	H
ZA23		Hap_3	NA	Saccharomyces cerevisiae	LR 2-P 21										Wine	Anthropic				South Africa	Africa	Afrotropic	-28.8166	24.9916					Arias 2008		Peris et al 2017		X	H
ZA24		Hap_3	NA	Saccharomyces cerevisiae	LR 2-4 7										Wine	Anthropic				South Africa	Africa	Afrotropic	-28.8166	24.9916					Arias 2008		Peris et al 2017		X	H
ZA26		Hap_5	NA	Saccharomyces cerevisiae	LR 2-6 16										Wine	Anthropic				South Africa	Africa	Afrotropic	-28.8166	24.9916					Arias 2008		Peris et al 2017		X	H
ZA29		Hap_23	NA	Saccharomyces cerevisiae	L 3-6 18										Wine	Anthropic				South Africa	Africa	Afrotropic	-28.8166	24.9916					Arias 2008		Peris et al 2017		X	H
ZA4		Hap_5	NA	Saccharomyces cerevisiae	A5B 24										Wine	Anthropic				South Africa	Africa	Afrotropic	-28.8166	24.9916					Arias 2008		Peris et al 2017		X	H
ZA8		Hap_3	NA	Saccharomyces cerevisiae	BV 3-3 9										Wine	Anthropic				South Africa	Africa	Afrotropic	-28.8166	24.9916					Arias 2008		Peris et al 2017		X	H
ZA9		Hap_3	NA	Saccharomyces cerevisiae	BV 3-3 24										Wine	Anthropic				South Africa	Africa	Afrotropic	-28.8166	24.9916					Arias 2008		Peris et al 2017		X	H
ZIM1366		Hap_3	NA	Saccharomyces cerevisiae	ZIM 1366									Refosk grape	Must	Anthropic			Koper	Slovenia	Europe	Paleartic	45.548	13.7305					Arias 2008		Peris et al 2017		X	H
ZIM1568		Hap_11	NA	Saccharomyces cerevisiae										Kraski Teran grape	Must	Anthropic			Sežana	Slovenia	Europe	Paleartic	45.7073	13.8685					Arias 2008		Peris et al 2017		X	H
ZIM1748		Hap_3	NA	Saccharomyces cerevisiae											grape Must	Wild				Slovenia	Europe	Paleartic	45.8133	14.4808					Arias 2008		Peris et al 2017		X		X
ZIM1914		Hap_11	NA	Saccharomyces cerevisiae										Malvasia grapes	Must	Anthropic			Malvasia	Slovenia	Europe	Paleartic	45.8133	14.4808					Arias 2008		Peris et al 2017		X	H
ZIM2113		Hap_25	NA	Saccharomyces uvarum											Must	Anthropic			Dolenjska	Slovenia	Europe	Paleartic	46.0301	14.5322					Pérez-Través et al 2014		Peris et al 2017		X	H
ZIM2122		Hap_25	NA	Saccharomyces uvarum											Must	Anthropic			Dolenjska	Slovenia	Europe	Paleartic	46.0301	14.5322					Pérez-Través et al 2014		Peris et al 2017		X	H
ZIM2139		Hap_3	NA	Saccharomyces cerevisiae	ZIM 2139									Zametna Crnina grape	Must	Anthropic			Novo Mesto	Slovenia	Europe	Paleartic	45.8007	15.1706					Arias 2008		Peris et al 2017		X	H
ZIM2171		Hap_3	NA	Saccharomyces cerevisiae	ZIM 2171									Krraljevina grape	Must	Anthropic			Novo Mesto	Slovenia	Europe	Paleartic	45.8007	15.1706					Arias 2008		Peris et al 2017		X	H
ZJ1		Hap_13	Hap_40	Saccharomyces cerevisiae								CHN V			Rotten wood	Wild	Gutian Mountain		Zhejiang	China	Asia	Indo-Malay	28.8026	118.885					Wang et al 2012			X	X		X							X
ZP594	PYCC 7504	Hap_34	NA	Saccharomyces kudriavzevii	FM1067	FM1078 (2n from the haploid derivative)						EU		Quercus faginea	Bark	Wild	Aldeia das Dez		Centro	Portugal	Europe	Paleartic	40.2984	-7.86439		2006-07-03	Sampaio		Sampaio et al 2008		Peris et al 2017	X	X	H+S	X
ZP649		Hap_32	Hap_4	Saccharomyces cerevisiae								North America-Japan		Quercus acutissima		Wild			Chiba Perfecture	Japan	Asia	Paleartic	35.6051	140.123					Almeida et al 2016	Almeida et al. 2015		X	X	H+S	X							X
ZP650		Hap_32	Hap_4	Saccharomyces cerevisiae								North America-Japan		Quercus acutissima		Wild			Chiba Perfecture	Japan	Asia	Paleartic	35.6051	140.123					Almeida et al 2016	Almeida et al. 2015		X	X	H+S	X							X
ZP651		Hap_32	Hap_4	Saccharomyces cerevisiae								North America-Japan		Quercus acutissima		Wild			Chiba Perfecture	Japan	Asia	Paleartic	35.6051	140.123					Almeida et al 2016	Almeida et al. 2015		X	X	H+S	X							X
ZP652		Hap_96	Hap_70	Saccharomyces cerevisiae								North America-Japan		Quercus acutissima		Wild			Chiba Perfecture	Japan	Asia	Paleartic	35.6051	140.123					Almeida et al 2016	Almeida et al. 2015		X	X	H+S	X							X
ZP653		Hap_13	Hap_4	Saccharomyces cerevisiae								North America-Japan		Quercus acutissima		Wild			Chiba Perfecture	Japan	Asia	Paleartic	35.6051	140.123					Almeida et al 2016	Almeida et al. 2015		X	X	H+S	X							X
ZP654		Hap_13	Hap_4	Saccharomyces cerevisiae								North America-Japan		Quercus acutissima		Wild			Chiba Perfecture	Japan	Asia	Paleartic	35.6051	140.123					Almeida et al 2016	Almeida et al. 2015		X	X	H+S	X							X
ZP655		Hap_13	Hap_4	Saccharomyces cerevisiae								North America-Japan		Quercus acuta		Wild			Chiba Perfecture	Japan	Asia	Paleartic	35.6051	140.123					Almeida et al 2016	Almeida et al. 2015		X	X	H+S	X							X
ZP656		Hap_13	Hap_4	Saccharomyces cerevisiae								North America-Japan		Quercus acuta		Wild			Chiba Perfecture	Japan	Asia	Paleartic	35.6051	140.123					Almeida et al 2016	Almeida et al. 2015		X	X	H+S	X							X
ZP657		Hap_13	Hap_4	Saccharomyces cerevisiae								North America-Japan		Quercus acuta		Wild			Chiba Perfecture	Japan	Asia	Paleartic	35.6051	140.123					Almeida et al 2016	Almeida et al. 2015		X	X	H+S	X							X
ZP658		Hap_13	Hap_4	Saccharomyces cerevisiae								North America-Japan		Quercus acuta		Wild			Chiba Perfecture	Japan	Asia	Paleartic	35.6051	140.123					Almeida et al 2016	Almeida et al. 2015		X	X	H+S	X							X
ZP664		Hap_25	Hap_15	Saccharomyces uvarum								HOL-EU		Quercus robur	Bark	Wild			Bochum	Germany	Europe	Paleartic	51.4823	7.21875					Almeida et al. 2014	Almeida et al. 2014		X	X	H+S	X							X
ZP674		Hap_32	Hap_4	Saccharomyces cerevisiae								North America-Japan		Quercus acutissima		Wild			Chiba Perfecture	Japan	Asia	Paleartic	35.6051	140.123					Almeida et al 2016	Almeida et al. 2015		X	X	H+S	X							X
ZP675		Hap_13	Hap_4	Saccharomyces cerevisiae								North America-Japan		Quercus acutissima		Wild			Chiba Perfecture	Japan	Asia	Paleartic	35.6051	140.123					Almeida et al 2016	Almeida et al. 2015		X	X	H+S	X							X
ZP676		Hap_32	Hap_4	Saccharomyces cerevisiae								North America-Japan		Quercus acutissima		Wild			Chiba Perfecture	Japan	Asia	Paleartic	35.6051	140.123					Almeida et al 2016	Almeida et al. 2015		X	X	H+S	X							X
ZP677		Hap_32	Hap_4	Saccharomyces cerevisiae								North America-Japan		Quercus acutissima		Wild			Chiba Perfecture	Japan	Asia	Paleartic	35.6051	140.123					Almeida et al 2016	Almeida et al. 2015		X	X	H+S	X							X
ZP678		Hap_32	Hap_4	Saccharomyces cerevisiae								North America-Japan		Quercus acutissima		Wild			Chiba Perfecture	Japan	Asia	Paleartic	35.6051	140.123					Almeida et al 2016	Almeida et al. 2015		X	X	H+S	X							X
ZP680		Hap_32	Hap_4	Saccharomyces cerevisiae								North America-Japan		Quercus acutissima		Wild			Chiba Perfecture	Japan	Asia	Paleartic	35.6051	140.123					Almeida et al 2016	Almeida et al. 2015		X	X	H+S	X							X
ZP736		Hap_5	Hap_1	Saccharomyces cerevisiae								Mediterranean oak		Rotten figs		Wild		Caratão, Abrantes		Portugal	Europe	Paleartic	39.4639	-8.20088					Almeida et al 2016	Almeida et al. 2015		X	X	H+S	X							X
ZP742		Hap_134	Hap_1	Saccharomyces cerevisiae								Mediterranean oak		Rotten figs		Wild		Caratão, Abrantes		Portugal	Europe	Paleartic	39.4639	-8.20088					Almeida et al 2016	Almeida et al. 2015		X	X	H+S	X							X
ZP778		Hap_32	Hap_4	Saccharomyces cerevisiae								North America-Japan		Quercus acutissima		Wild		Hirusen highland	Okayama Perfecture	Japan	Asia	Paleartic	35.3191	133.664					Almeida et al 2016	Almeida et al. 2015		X	X	H+S	X							X
ZP779		Hap_32	Hap_4	Saccharomyces cerevisiae								North America-Japan		Quercus acutissima		Wild		Hirusen highland	Okayama Perfecture	Japan	Asia	Paleartic	35.3191	133.664					Almeida et al 2016	Almeida et al. 2015		X	X	H+S	X							X
ZP781		Hap_13	Hap_20	Saccharomyces cerevisiae								North America-Japan		Quercus serrata		Wild		Hirusen highland	Okayama Perfecture	Japan	Asia	Paleartic	35.3191	133.664					Almeida et al 2016	Almeida et al. 2015		X	X	H+S	X							X
ZP783		Hap_7	Hap_3	Saccharomyces cerevisiae								North America-Japan		Quercus acutissima		Wild		Hirusen highland	Okayama Perfecture	Japan	Asia	Paleartic	35.3191	133.664					Almeida et al 2016	Almeida et al. 2015		X	X	H+S	X							X
ZP784		Hap_13	Hap_4	Saccharomyces cerevisiae								North America-Japan		Quercus dentata		Wild		Hirusen highland	Okayama Perfecture	Japan	Asia	Paleartic	35.3191	133.664					Almeida et al 2016	Almeida et al. 2015		X	X	H+S	X							X
ZP785		Hap_32	Hap_4	Saccharomyces cerevisiae								North America-Japan		Quercus dentata		Wild		Hirusen highland	Okayama Perfecture	Japan	Asia	Paleartic	35.3191	133.664					Almeida et al 2016	Almeida et al. 2015		X	X	H+S	X							X
ZP786		Hap_13	Hap_4	Saccharomyces cerevisiae								North America-Japan		Quercus dentata		Wild		Hirusen highland	Okayama Perfecture	Japan	Asia	Paleartic	35.3191	133.664					Almeida et al 2016	Almeida et al. 2015		X	X	H+S	X							X
ZP793		Hap_13	Hap_13	Saccharomyces cerevisiae								North America-Japan		Quercus dentata		Wild		Hirusen highland	Okayama Perfecture	Japan	Asia	Paleartic	35.3191	133.664					Almeida et al 2016	Almeida et al. 2015		X	X	H+S	X							X
ZP794		Hap_13	Hap_4	Saccharomyces cerevisiae								North America-Japan		Quercus dentata		Wild		Hirusen highland	Okayama Perfecture	Japan	Asia	Paleartic	35.3191	133.664					Almeida et al 2016	Almeida et al. 2015		X	X	H+S	X							X
ZP796		Hap_13	Hap_20	Saccharomyces cerevisiae								North America-Japan		Quercus dentata		Wild		Hirusen highland	Okayama Perfecture	Japan	Asia	Paleartic	35.3191	133.664					Almeida et al 2016	Almeida et al. 2015		X	X	H+S	X							X
ZP817		Hap_13	Hap_20	Saccharomyces cerevisiae								North America-Japan		Quercus acutissima		Wild		Hirusen highland	Okayama Perfecture	Japan	Asia	Paleartic	35.3191	133.664					Almeida et al 2016	Almeida et al. 2015		X	X	H+S	X							X
ZP823		Hap_13	Hap_4	Saccharomyces cerevisiae								North America-Japan		Quercus acutissima		Wild		Hirusen highland	Okayama Perfecture	Japan	Asia	Paleartic	35.3191	133.664					Almeida et al 2016	Almeida et al. 2015		X	X	H+S	X							X
ZP830		Hap_25	Hap_15	Saccharomyces uvarum								HOL-FE		Quercus glauca	Bark	Wild		Takamatsu-shi	Kagawa Perfecture	Japan	Asia	Paleartic	34.3435	134.048					Almeida et al. 2014	Almeida et al. 2014		X	X	H+S	X							X
ZP850		Hap_3	Hap_1	Saccharomyces cerevisiae								Mediterranean oak		Quercus ilex		Wild		Alconorales Natural Park	Andalucia	Spain	Europe	Paleartic	36.3486	-5.60375					Almeida et al 2016	Almeida et al. 2015		X	X	H+S	X							X
ZP851		Hap_5	Hap_10	Saccharomyces cerevisiae								Mediterranean oak		Quercus ilex		Wild		Alconorales Natural Park	Andalucia	Spain	Europe	Paleartic	36.3486	-5.60375					Almeida et al 2016	Almeida et al. 2015		X	X	H+S	X							X
ZP853		Hap_25	Hap_15	Saccharomyces uvarum								HOL-EU		Fagus sylvatica	Bark	Wild			Bochum	Germany	Europe	Paleartic	51.4823	7.21875					Almeida et al. 2014	Almeida et al. 2014		X	X	H+S	X							X
ZP860		Hap_3	Hap_1	Saccharomyces cerevisiae								Mediterranean oak		Quercus ilex		Wild		Alconorales Natural Park	Andalucia	Spain	Europe	Paleartic	36.3486	-5.60375					Almeida et al 2016	Almeida et al. 2015		X	X	H+S	X							X
ZP861		Hap_3	Hap_3	Saccharomyces cerevisiae								wine/European		Sun-dryed apple with ants		Wild		Caratão	Abrantes	Portugal	Europe	Paleartic	39.4639	-8.20088					Almeida et al 2016	Almeida et al. 2015		X	X	H+S	X							X
ZP862		Hap_3	Hap_3	Saccharomyces cerevisiae								wine/European		Apple with insect holes		Wild		Caratão	Abrantes	Portugal	Europe	Paleartic	39.4639	-8.20088					Almeida et al 2016	Almeida et al. 2015		X	X	H+S	X							X
ZP959		Hap_135	Hap_71	Saccharomyces uvarum								Australasia		Nothofagus menziesii	Cyttaria gunni	Wild	Car park near Hot pools	Lewis Pass	West Coast	New Zealand	Oceania	Australasia	-42.2974	172.29					Almeida et al. 2014	Almeida et al. 2014		X	X	H+S	X							X
ZP960	PYCC 7970	Hap_81	Hap_72	Saccharomyces arboricola	yHDPN432							Oceania		Cyttaria nigra, Nothofagus menziesii		Wild	Lake Daniels	Lewis Pass	West Coast	New Zealand	Oceania	Australasia	-42.2974	172.29			Jose Paulo Sampaio					X	X	H+S	X	X	X	X	X	X	X	X	X	X	X	X	X	X	X
ZP962		Hap_136	Hap_73	Saccharomyces uvarum								Australasia		Nothofagus cunninghamii	Bark	Wild	Mount Field National Park		Tasmania	Australia	Oceania	Australasia	-42.75	146.832					Almeida et al. 2014	Almeida et al. 2014		X	X	H+S	X							X
ZP963		Hap_136	Hap_73	Saccharomyces uvarum								Australasia		Nothofagus cunninghamii	Bark	Wild	Mount Field National Park		Tasmania	Australia	Oceania	Australasia	-42.75	146.832					Almeida et al. 2014	Almeida et al. 2014		X	X	H+S	X							X
ZP964	PYCC 7971	Hap_135	Hap_71	Saccharomyces uvarum	yHDPN433							Australasia		Nothofagus solandri var. Solandri	Soil	Wild	Klondyke valley route	Lewis Pass	West Coast	New Zealand	Oceania	Australasia	-42.3834	172.4					Almeida et al. 2014	Almeida et al. 2014		X	X	H+S	X	X	X	X	X	X	X	X	X	X	X	X	X	X	X
ZP966		Hap_137	Hap_71	Saccharomyces uvarum								Australasia		Nothofagus solandri var. Solandri	Bark	Wild	Klondyke valley route	Lewis Pass	West Coast	New Zealand	Oceania	Australasia	-42.3834	172.4					Almeida et al. 2014	Almeida et al. 2014		X	X	H+S	X							X
ZP983		Hap_135	NA	Saccharomyces uvarum								Australasia		Nothofagus solandri var. Solandri		Wild		Lewis Pass	West Coast	New Zealand	Oceania	Australasia	-42.2974	172.29					Almeida et al. 2014	Almeida et al. 2014		X	X	H+S	X
ZP994		Hap_137	Hap_71	Saccharomyces uvarum								Australasia		Nothofagus solandri var. Solandri	Bark	Wild	Klondyke valley route	Lewis Pass	West Coast	New Zealand	Oceania	Australasia	-42.3834	172.4					Almeida et al. 2014	Almeida et al. 2014		X	X	H+S	X							X
NRRLY1140		NA	NA	Kluyveromyces lactis																									NCBI
Elbaz6766		Hap_8	Hap_3	Saccharomyces cerevisiae	malade Elbaz 6766	CLI_6						wine/European	subclade 3	Clinical sample	Clinical	Anthropic		Paris		France	Europe	Paleartic	46.2276	2.21375					Peter et al 2018	Peter et al. 2018			X	H		X	X						X		X	X		X	X
EM14S013B		Hap_48	Hap_4	Saccharomyces cerevisiae								Taiwanese			Soil	Wild				Taiwan	Asia	Indo-Malay	23.668	120.988					Peter et al 2018	Peter et al. 2018		X	X		X							X	X	X	X	X	X	X	X
GE14S017B		Hap_32	Hap_4	Saccharomyces cerevisiae								Taiwanese			Soil	Wild				Taiwan	Asia	Indo-Malay	23.668	120.988					Peter et al 2018	Peter et al. 2018		X	X		X	X	X					X	X	X	X	X	X	X	X
HE012		Hap_20	Hap_88	Saccharomyces cerevisiae								French Guiana human		Human faeces	Clinical	Anthropic				French Guiana	South America	Neotropic	4.63148	-52.848					Peter et al 2018	Peter et al. 2018			X	H		X	X						X	X	X	X	X	X	X
LCBG3D6		Hap_2	Hap_4	Saccharomyces cerevisiae								Mexican Agave		Agave spp.	fermentation	Anthropic	Distillery		Tamauilipas	Mexico	Central America	Neotropic	24.3106	-98.6533					Peter et al 2018	Peter et al. 2018			X	H		X	X						X	X	X	X	X	X	X
MTF2546		Hap_32	Hap_10	Saccharomyces cerevisiae								West African cocoa		Cocoa bean	fermentation	Anthropic				West Africa	Africa	Afrotropic	14.7611	-2.51441					Peter et al 2018	Peter et al. 2018			X	H		X	X						X	X	X	X	X	X	X
N22005D		Hap_13	Hap_13	Saccharomyces cerevisiae								Far East Russian		Crataegus dachurica	Fruit	Wild	Botanical garden		Blagoveshchensk	Russia	Europe	Paleartic	55.7516	37.6187					Peter et al 2018	Peter et al. 2018		X	X	H+S	X	X	X					X	X	X	X	X	X	X	X
NCYC3947		Hap_138	Hap_89	Saccharomyces jurei	CBS14759							EU			soil	Wild		Saint Auban		France	Europe	Paleartic	43.8373	6.74052	1000				Naseeb et al 2018			X	X		X	X		X	X			X	X	X	X	X	X	X	X
EXF5287		Hap_8	Hap_3	Saccharomyces cerevisiae								wine/European	subclade 1		Plum	Wild				Slovenia	Europe	Paleartic	46.4957	16.1843					Peter et al 2018	Peter et al. 2018		X	X		X	X	X					X	X	X	X	X	X	X	X
LJQ13.C7		Hap_13	Hap_13	Saccharomyces cerevisiae								Mantou	subclade 7		Fermenting dough	Anthropic		Yanan	Shaanxi	China	Asia	Indo-Malay	36.6019	109.487		2010-04-07			Duan et al 2018	Duan et al. 2018			X	H			X						X		X	X		X
LJM21.9		Hap_13	Hap_13	Saccharomyces cerevisiae								Mantou	subclade 2		Fermenting dough	Anthropic		Yanan	Shaanxi	China	Asia	Indo-Malay	36.6019	109.487		2010-04-07			Duan et al 2018	Duan et al. 2018			X	H			X						X		X	X		X
GS5.6		Hap_3	Hap_17	Saccharomyces cerevisiae								Mantou	subclade 3		Fermenting dough	Anthropic		Lanzhou	Gansu	China	Asia	Indo-Malay	36.0642	103.832		2010-04-07			Duan et al 2018	Duan et al. 2018			X	H			X						X		X	X		X
Almeida, P., Barbosa, R., Zalar, P., Imanishi, Y., Shimizu, K., Turchetti, B., Legras, J.L., Serra, M., Dequin, S., Couloux, A., Guy, J., Bensasson, D., Gonçalves, P., and Sampaio, J.P. (2015). A population genomics insight into the Mediterranean origins of wine yeast domestication. Mol Ecol 24, 5412-5427.
Almeida, P., Gonçalves, C., Teixeira, S., Libkind, D., Bontrager, M., Masneuf-Pomarède, I., Albertin, W., Durrens, P., Sherman, D.J., Marullo, P., Todd Hittinger, C., Gonçalves, P., and Sampaio, J.P. (2014). A Gondwanan imprint on global diversity and domestication of wine and cider yeast Saccharomyces uvarum. Nat Commun 5, 4044.
Bergström, A., Simpson, J.T., Salinas, F., Barré, B., Parts, L., Zia, A., Nguyen Ba, A.N., Moses, A.M., Louis, E.J., Mustonen, V., Warringer, J., Durbin, R., and Liti, G. (2014). A high-definition view of functional genetic variation from natural yeast genomes. Mol. Biol. Evol. 31, 872-888.
Bing, J., Han, P.J., Liu, W.Q., Wang, Q.M., and Bai, F.Y. (2014). Evidence for a Far East Asian origin of lager beer yeast. Curr Biol 24, R380-R381.
Borneman, A.R., Forgan, A.H., Kolouchova, R., Fraser, J.A., and Schmidt, S.A. (2016). Whole genome comparison reveals high levels of inbreeding and strain redundancy across the spectrum of commercial wine strains of Saccharomyces cerevisiae. G3 6, 957-971.
Duan, S.F., Han, P.J., Wang, Q.M., Liu, W.Q., Shi, J.Y., Li, K., Zhang, X.L., and Bai, F.Y. (2018). The origin and adaptive evolution of domesticated populations of yeast from Far East Asia. Nature Communications 9, 2690.
Gallone, B., Steensels, J., Prahl, T., Soriaga, L., Saels, V., Herrera-Malaver, B., Merlevede, A., Roncoroni, M., Voordeckers, K., Miraglia, L., Teiling, C., Steffy, B., Taylor, M., Schwartz, A., Richardson, T., White, C., Baele, G., Maere, S., and Verstrepen, K.J. (2016). Domestication and divergence of Saccharomyces cerevisiae beer yeasts. Cell 166, 1397-1410.
Gayevskiy, V., and Goddard, M.R. (2015). Saccharomyces eubayanus and Saccharomyces arboricola reside in North Island native New Zealand forests. Environ Microbiol 18, 1137-1147.
Gayevskiy, V., Lee, S., and Goddard, M.R. (2016). European derived Saccharomyces cerevisiae colonisation of New Zealand vineyards aided by humans. FEMS Yeast Res. 16, fow091.
Gonçalves, M., Pontes, A., Almeida, P., Barbosa, R., Serra, M., Libkind, D., Hutzler, M., Gonçalves, P., and Sampaio, J.P. (2016). Distinct domestication trajectories in Top-Fermenting beer yeasts and wine yeasts. Curr Biol 26, 1-12.
Langdon, Q.K., Peris, D., Eizaguirre, J.I., Opulente, D.A., Buh, K.V., Sylvester, K., Jarzyna, M., Rodríguez, M.E., Lopes, C.A., Libkind, D., and Hittinger, C.T. (2020). Postglacial migration shaped the genomic diversity and global distribution of the wild ancestor of lager-brewing hybrids. PLoS Genet 16, e1008680.
Leducq, J.B., Nielly-Thibault, L., Charron, G., Eberlein, C., Verta, J.P., Samani, P., Sylvester, K., Hittinger, C.T., Bell, G., and Landry, C.R. (2016). Speciation driven by hybridization and chromosomal plasticity in a wild yeast. Nature Microbiology 1, 15003.
Liti, G., Carter, D.M., Moses, A.M., Warringer, J., Parts, L., James, S.A., Davey, R.P., Roberts, I.N., Burt, A., Koufopanou, V., Tsai, I.J., Bergman, C.M., Bensasson, D., Kelly, M.J.T., van Oudenaarden, A., Barton, D.B.H., Bailes, E., Nguyen, A.N., Jones, M., Quail, M.A., Goodhead, I., Sims, S., Smith, F., Blomberg, A., Durbin, R., and Louis, E.J. (2009). Population genomics of domestic and wild…
Peris, D., Langdon, Q., Moriarty, R., Sylvester, K., Bontrager, M., Charron, G., Leducq, J., Landry, C., Libkind, D., and Hittinger, C. (2016). Complex ancestries of lager-brewing hybrids were shaped by standing variation in wild yeast Saccharomyces eubayanus. Plos Genetics 12, e1006155.
Peter, J., De Chiara, M., Friedrich, A., Yue, J.X., Pflieger, D., Bergström, A., Sigwalt, A., Barre, B., Freel, K., Llored, A., Cruaud, C., Labadie, K., Aury, J.M., Istace, B., Lebrigand, K., Barbry, P., Engelen, S., Lemainque, A., Wincker, P., Liti, G., and Schacherer, J. (2018). Genome evolution across 1,011 Saccharomyces cerevisiae isolates. Nature 556, 339-344.
Sardi, M., Paithane, V., Place, M., Robinson, D.E., Hose, J., Wohlbach, D.J., and Gasch, A.P. (2018). Genome-wide association across Saccharomyces cerevisiae strains reveals substantial variation in underlying gene requirements for toxin tolerance. Plos Genetics 14, e1007217.
Strope, P.K., Skelly, D.A., Kozmin, S.G., Mahadevan, G., Stone, E.A., Magwene, P.M., Dietrich, F.S., and McCusker, J.H. (2015). The 100-genomes strains, an S. cerevisiae resource that illuminates its natural phenotypic and genotypic variation and emergence as an opportunistic pathogen. Genome Res. 25, 1-13.
[truncated: 11 more columns]
